# Supplementary material for: Quantitative proteomic analysis of cultured skin fibroblast cells derived from patients with triglyceride deposit cardiomyovasculopathy
Source: Orphanet J Rare Dis. 2013 Dec 21;8:197. doi: 10.1186/1750-1172-8-197 (PMC3891998; doi:10.1186/1750-1172-8-197)
Supplement: Additional file 1: Table S1 — A list of identified and quantified proteins in SILAC proteomics analysis by MaxQuant software. [file 1750-1172-8-197-S1.xlsx]

## Sheet: proteinGroups120903moto
Table S1. A list of identified and quantified proteins in SILAC protomics analysis by MaxQuant software.
aPeptide shared in more than one protein but assigned only one protein to use for protein identification.
Majority Protein IDs	Protein Names	Gene Names	Razora + unique Peptides	Unique Peptides	Ratio M/L Normalized	Ratio H/L Normalized
CON_00009865;IPI00009865	Cytokeratin-10;Keratin, type I cytoskeletal 10;Keratin-10	KPP;KRT10	32	28	0.15213	0.10325
IPI00183666;IPI00796962	Osm-9-like TRP channel 2;Transient receptor potential cation channel subfamily V member 2;Vanilloid receptor-like protein 1;cDNA FLJ11034 fis, clone PLACE1004258, highly similar to Transient receptor potential cation channel subfamily V member 2	TRPV2;VRL	12	12	0.16287	0.51422
IPI00306046;IPI00399105	Developmentally-regulated endothelial cell locus 1 protein;EGF-like repeat and discoidin I-like domain-containing protein 3;Integrin-binding protein DEL1;EGF-like repeats and discoidin I-like domains 3;cDNA FLJ50929, highly similar to EGF-like repeat and discoidin I-likedomain-containing protein 3	DEL1;EDIL3	6	6	0.19987	2.4735
IPI00795922;IPI00022276;IPI00791486	Mitochondrial ribosomal protein S28 variant;28S ribosomal protein S28, mitochondrial;28S ribosomal protein S35, mitochondrial	HSPC007;MRPS28;MRPS35	3	3	0.23591	0.35809
IPI00220327;CON_00220327	67 kDa cytokeratin;Cytokeratin-1;Hair alpha protein;Keratin, type II cytoskeletal 1;Keratin-1;Type-II keratin Kb1	KRT1;KRTA	32	22	0.26733	0.073451
IPI00829927;IPI00879293;IPI00216484	LisH domain-containing protein ARMC9;Melanoma/melanocyte-specific tumor antigen KU-MEL-1;NS21;Putative uncharacterized protein ARMC9	ARMC9;KIAA1868	17	17	0.28829	0.33494
IPI00025418;IPI00795118	Collagen alpha-1(VII) chain;Long-chain collagen;Alpha 1 type VII collagen variant;Collagen type VII alpha 1;Type VII collagen	COL7A1	14	14	0.31708	0.68561
IPI00021458	EH domain-containing protein 3;PAST homolog 3;cDNA FLJ58167, highly similar to EH-domain-containing protein 3;cDNA, FLJ78905, highly similar to EH-domain-containing protein 3	EHD2;EHD3;PAST3	5	5	0.32715	0.47138
IPI00783931;IPI00022822;IPI00414694;IPI00479309;IPI00796842;IPI00828004	Collagen alpha-1(XVIII) chain;Endostatin;Multi-functional protein MFP	COL18A1	9	9	0.33769	0.26016
IPI00942464;IPI00219000	Collagen alpha-1(VIII) chain;Endothelial collagen;Vastatin;Cell proliferation-inducing protein 41	C3orf7;COL8A1	4	4	0.34586	0.35939
IPI00298476;IPI00747935;IPI00902753	Cell proliferation-inducing gene 2 protein;Cysteine knot superfamily 1, BMP antagonist 1;DAN domain family member 2;Down-regulated in Mos-transformed cells protein;Gremlin-1;Increased in high glucose protein 2;cDNA, FLJ92561, Homo sapiens cysteine knot superfamily 1, BMP antagonist 1 (CKTSF1B1), mRNA;Gremlin 1, cysteine knot superfamily, homolog (Xenopus laevis), isoform CRA_b;Gremlin 1-like prot…	CKTSF1B1;DAND2;DRM;GREM1;PIG2;hCG_1811964	4	4	0.35836	0.38641
IPI00290043;IPI00215995	CD49 antigen-like family member C;FRP-2;Galactoprotein B3;Integrin alpha-3;Integrin alpha-3 heavy chain;Integrin alpha-3 light chain;VLA-3 subunit alpha;Integrin, alpha 3 (Antigen CD49C, alpha 3 subunit of VLA-3 receptor);ITGA3 protein;cDNA FLJ59664, highly similar to Integrin alpha-3;cDNA FLJ60385, highly similar to Integrin alpha-3;Integrin alpha 3 isoform b, variant	ITGA3;MSK18	14	14	0.38611	1.0225
IPI00304840	Collagen alpha-2(VI) chain;COL6A2 protein;Collagen, type VI, alpha 2	COL6A2	32	9	0.39227	0.70433
IPI00921911;IPI00006034	cDNA FLJ56946, highly similar to Cysteine-rich protein 2;Cysteine-rich protein 2;Protein ESP1;Cysteine-rich protein 2 variant	CRIP2;CRP2	5	5	0.39345	1.0821
IPI00219684	Fatty acid-binding protein 3;Fatty acid-binding protein, heart;Heart-type fatty acid-binding protein;Mammary-derived growth inhibitor;Muscle fatty acid-binding protein;FABP3 protein	FABP11;FABP3;MDGI	5	5	0.39803	0.26267
IPI00465170;IPI00642386	5-nucleotidase domain-containing protein 3;GRP94-neighboring nucleotidase	GNN;NT5DC3;TU12B1-TY	6	6	0.40121	0.33578
IPI00018953	ADABP;Adenosine deaminase complexing protein 2;Dipeptidyl peptidase 4;Dipeptidyl peptidase 4 membrane form;Dipeptidyl peptidase 4 soluble form;Dipeptidyl peptidase IV;Dipeptidyl peptidase IV membrane form;Dipeptidyl peptidase IV soluble form;T-cell activation antigen CD26;TP103;Dipeptidyl-peptidase 4 (CD26, adenosine deaminase complexing protein 2), isoform CRA_a;Dipeptidylpeptidase IV;Putative u…	ADCP2;CD26;DPP4;hCG_39008	18	18	0.40438	0.39321
IPI00296099	Thrombospondin-1;THBS1 protein;cDNA FLJ51203, highly similar to Thrombospondin-1;Thrombospondin 1 variant;Thrombospondin-1p180	THBS1;TSP;TSP1	54	17	0.40495	0.97279
IPI00018783;IPI00797679	Inosine triphosphate pyrophosphatase;Putative oncogene protein hlc14-06-p;Inosine triphosphatase (Nucleoside triphosphate pyrophosphatase);Inosine triphosphatase (Nucleoside triphosphate pyrophosphatase), isoform CRA_b	C20orf37;ITPA;My049;OK/SW-cl.9;hCG_39262;RP4-794I6.1-007	5	5	0.41056	1.1012
IPI00910066;IPI00153011	RING finger protein 86;Tripartite motif-containing protein 2	KIAA0517;RNF86;TRIM2	2	2	0.41089	0.87238
IPI00007702;IPI00902596	Heat shock-related 70 kDa protein 2;cDNA FLJ40505 fis, clone TESTI2045562, highly similar to HEAT SHOCK-RELATED 70 kDa PROTEIN 2	HSPA2	18	17	0.41528	1.0232
IPI00375631	Interferon-induced 15 kDa protein;Interferon-induced 17 kDa protein;Ubiquitin cross-reactive protein	G1P2;ISG15;UCRP	6	6	0.41979	0.79948
IPI00293088;IPI00883772;IPI00921849	70 kDa lysosomal alpha-glucosidase;76 kDa lysosomal alpha-glucosidase;Acid maltase;Aglucosidase alfa;Lysosomal alpha-glucosidase;Putative uncharacterized protein GAA;cDNA FLJ57046, highly similar to Lysosomal alpha-glucosidase (EC 3.2.1.20)	GAA	7	7	0.42024	0.85893
IPI00877174;IPI00002405	cDNA FLJ78682, highly similar to Homo sapiens 2-5-oligoadenylate synthetase 3, 100kDa (OAS3), mRNA;2-5-oligoadenylate synthetase 3, 100kDa;2-5-oligoadenylate synthase 3;p100 OAS	OAS3;P/OKcl.4	3	3	0.42411	0.81822
IPI00009803;IPI00916041	CD49 antigen-like family member D;Integrin alpha-4;Integrin alpha-IV;VLA-4 subunit alpha;Alpha-4 integrin;Integrin alpha 4 variant;ITGA4 protein;Integrin alpha-4 subunit;cDNA FLJ59131, highly similar to Integrin alpha-4;cDNA FLJ60208, highly similar to Integrin alpha-4	CD49D;ITGA4;IA4	2	2	0.42631	0.38919
IPI00007750;IPI00794663	Alpha-tubulin 1;Testis-specific alpha-tubulin;Tubulin alpha-1 chain;Tubulin alpha-4A chain;Tubulin H2-alpha;cDNA FLJ58687, highly similar to Tubulin alpha-4 chain;Putative uncharacterized protein TUBA4A;Tubulin, alpha 1 (Testis specific), isoform CRA_a	TUBA1;TUBA4A;hCG_2013418	3	2	0.42967	0.50625
IPI00219344;IPI00219103;IPI00470800	Calcium-binding protein BDR-1;Hippocalcin-like protein 1;HLP2;Visinin-like protein 3;BDP-1 protein;cDNA FLJ78291, highly similar to Homo sapiens hippocalcin-like 1 (HPCAL1), transcript variant 2, mRNA;Hippocalcin-like 1;Hippocalcin-like 1, isoform CRA_a;HPCAL1 protein;Putative uncharacterized protein HPCAL1;Calcium-binding protein BDR-2;Neuron-specific calcium-binding protein hippocalcin;Hippocal…	BDR1;HPCAL1;hCG_23828;BDR2;HPCA;DKFZp781K1922	5	3	0.42992	0.54742
IPI00291136	Collagen alpha-1(VI) chain;cDNA FLJ61362, highly similar to Collagen alpha-1(VI) chain;COL6A1 protein;Putative uncharacterized protein	COL6A1	42	42	0.43288	0.72261
IPI00020632;IPI00640430;IPI00642128	Argininosuccinate synthase;Citrulline--aspartate ligase;Argininosuccinate synthetase 1;Argininosuccinate synthetase	ASS;ASS1;hCG_31245;RP11-618A20.2-002;RP11-618A20.2-005;RP11-618A20.2-010	16	16	0.44072	0.57416
IPI00002236;IPI00334005	Breast epithelial antigen BA46;HMFG;Lactadherin;Lactadherin short form;Medin;MFGM;Milk fat globule-EGF factor 8;SED1;cDNA FLJ38589 fis, clone HCHON2010074, highly similar to LACTADHERIN;cDNA FLJ59612, highly similar to Lactadherin;MFGE8 protein;Milk fat globule-EGF factor 8 protein;Milk fat globule-EGF factor 8 protein, isoform CRA_b	MFGE8;hCG_26628	5	5	0.44205	1.2633
IPI00220301	1-Cys peroxiredoxin;24 kDa protein;Acidic calcium-independent phospholipase A2;Antioxidant protein 2;Liver 2D page spot 40;Non-selenium glutathione peroxidase;Peroxiredoxin-6;Red blood cells page spot 12;Peroxiredoxin 6	AOP2;KIAA0106;PRDX6	17	17	0.44263	0.53874
IPI00006666;IPI00789599;IPI00790189	Monocarboxylate transporter 3;Monocarboxylate transporter 4;Solute carrier family 16 member 3;Solute carrier family 16, member 3 variant	MCT3;MCT4;SLC16A3	8	8	0.44391	1.1284
IPI00020944;IPI00908715;IPI00797743	Farnesyl-diphosphate farnesyltransferase;FPP:FPP farnesyltransferase;Squalene synthase;cDNA FLJ33164 fis, clone UTERU2000542, highly similar to Squalene synthetase (EC 2.5.1.21);cDNA FLJ55760, highly similar to Squalene synthetase (EC 2.5.1.21);cDNA, FLJ79081, highly similar to Squalene synthetase (EC 2.5.1.21);cDNA FLJ50660, highly similar to Squalene synthetase (EC 2.5.1.21);cDNA, FLJ79433, hig…	FDFT1;hCG_17749	9	9	0.4517	0.60531
IPI00000075	Latency-associated peptide;Transforming growth factor beta-1;Transforming growth factor beta 1;Transforming growth factor-beta 1	TGFB;TGFB1	3	3	0.45549	0.88723
IPI00336081;IPI00221259;IPI00855853;IPI00221255;IPI00376019;IPI00943107;IPI00790383;IPI00791924;IPI00855888;IPI00791032	Kinase-related protein;Myosin light chain kinase, smooth muscle;Telokin;cDNA FLJ53659, highly similar to Myosin light chain kinase, smooth muscle (EC2.7.11.18);MYLK protein;Putative uncharacterized protein DKFZp686I10125;CDNA FLJ27411 fis, clone WMC04903, highly similar to Myosin light chain kinase, smooth muscle and non-muscle isozymes;Long myosin light chain kinase	MLCK;MYLK;DKFZp686I10125	46	46	0.46201	0.76777
IPI00184311;IPI00478248	Alkaline phosphodiesterase I;Ectonucleotide pyrophosphatase/phosphodiesterase family member 1;Membrane component chromosome 6 surface marker 1;Nucleotide pyrophosphatase;Phosphodiesterase I/nucleotide pyrophosphatase 1;Plasma-cell membrane glycoprotein PC-1;cDNA, FLJ95771, highly similar to Homo sapiens ectonucleotide pyrophosphatase/phosphodiesterase 1 (ENPP1), mRNA;Putative uncharacterized prot…	ENPP1;M6S1;NPPS;PC1;PDNP1;DKFZp686P13218	15	15	0.4632	1.0389
IPI00183786;IPI00023484	Delta(6) fatty acid desaturase;Fatty acid desaturase 2;cDNA FLJ14553 fis, clone NT2RM2001785, highly similar to Homo sapiens fatty acid desaturase 2 (FADS2), mRNA;cDNA FLJ14671 fis, clone NT2RP2003466, highly similar to Homo sapiens fatty acid desaturase 2 (FADS2), mRNA;cDNA FLJ90444 fis, clone NT2RP3001159, highly similar to Homo sapiens fatty acid desaturase 2 (FADS2), mRNA;cDNA FLJ41246 fis, c…	FADS2	5	5	0.46733	0.55719
IPI00413641;IPI00556258	Aldehyde reductase;Aldo-keto reductase family 1 member B1;Aldose reductase;Aldo-keto reductase family 1, member B1 variant	AKR1B1;ALDR1	16	16	0.47921	0.63927
IPI00922006;IPI00909244;IPI00009244;IPI00930407;IPI00385342;IPI00646398	Adapter-related protein complex 1 sigma-1B subunit;Adaptor protein complex AP-1 sigma-1B subunit;AP-1 complex subunit sigma-2;Clathrin assembly protein complex 1 sigma-1B small chain;Golgi adaptor HA1/AP1 adaptin sigma-1B subunit;Sigma 1B subunit of AP-1 clathrin;Sigma1B-adaptin;Sigma-adaptin 1B;cDNA FLJ55023, highly similar to Adapter-relatedprotein complex 1 sigma- 1B subunit;Adaptor-related pr…	AP1S2;DC22;hCG_1982256;DKFZp779P0659	2	2	0.48354	0.62008
IPI00216088;IPI00643056	Cellular retinoic acid-binding protein 2;Cellular retinoic acid-binding protein II;Cellular retinoic acid binding protein 2	CRABP2;RP11-66D17.4-002	7	7	0.48523	0.34234
IPI00002824;IPI00793531;IPI00792951;IPI00791139	Cysteine and glycine-rich protein 2;Cysteine-rich protein 2;LIM domain only protein 5;Smooth muscle cell LIM protein	CSRP2;LMO5;SMLIM	9	9	0.488	0.82495
IPI00646323;IPI00843920;IPI00902691	UPF0668 protein C10orf76;cDNA FLJ40653 fis, clone THYMU2018673	C10orf76	5	5	0.49683	0.18693
IPI00554589;IPI00027776;IPI00645429;IPI00644434	Ferrochelatase;Ferrochelatase, mitochondrial;Heme synthase;Protoheme ferro-lyase	FECH;DKFZp686P18130	3	3	0.49867	0.59943
IPI00013744	CD49 antigen-like family member B;Collagen receptor;Integrin alpha-2;Platelet membrane glycoprotein Ia;VLA-2 subunit alpha;GPIa protein;Integrin alpha 2;Integrin alpha-2 subunit	CD49B;ITGA2;GPIa	28	28	0.50243	0.69074
IPI00026886	Oxytocin receptor;cDNA, FLJ94454, highly similar to Homo sapiens oxytocin receptor (OXTR), mRNA	OXTR;hCG_20370	2	2	0.50264	1.5259
IPI00900324;IPI00173549;IPI00900276;IPI00942427	Genethonin-2;Myopodin;Synaptopodin-2;cDNA FLJ54419, highly similar to Synaptopodin-2;HCG1811362;Synaptopodin 2;Myopodin isoform 2;Putative uncharacterized protein SYNPO2	SYNPO2;hCG_1811362	20	20	0.50294	1.6245
IPI00893155;IPI00015688;IPI00892532;IPI00952744;IPI00892648	Glypican-1;Secreted glypican-1;Glypican 1 variant;cDNA FLJ38078 fis, clone CTONG2015953, highly similar to GLYPICAN-1;cDNA FLJ39319 fis, clone OCBBF2014576, highly similar to GLYPICAN-1;Glypican 1, isoform CRA_a	GPC1;hCG_20534	4	4	0.50736	0.83823
IPI00009726	Nicotinamide mononucleotide adenylyltransferase 1;Nicotinate-nucleotide adenylyltransferase 1;cDNA, FLJ96727, Homo sapiens nicotinamide nucleotide adenylyltransferase 1(NMNAT1), mRNA;Nicotinamide nucleotide adenylyltransferase 1;Nicotinamide nucleotide adenylyltransferase 1, isoform CRA_a;Nicotinamide nucleotide adenylyltransferase 1 variant	NMNAT;NMNAT1;hCG_1820992;RP11-807G9.1-001	2	2	0.50762	0.78806
IPI00019359;CON_00019359	Cytokeratin-9;Keratin, type I cytoskeletal 9;Keratin-9	KRT9	30	30	0.5084	0.39108
IPI00376219;IPI00908880	Amyloid beta A4 precursor protein-binding family B member 1-interacting protein;APBB1-interacting protein 1;Proline-rich EVH1 ligand 1;Proline-rich protein 73;Rap1-GTP-interacting adapter molecule;Retinoic acid-responsive proline-rich protein 1;cDNA FLJ61520, highly similar to Amyloid beta A4 protein-bindingfamily B member 1- interacting protein	APBB1IP;PREL1;RARP1;RIAM	8	8	0.5125	0.74848
IPI00002745	Cathepsin P;Cathepsin X;Cathepsin Z	CTSZ	8	8	0.51342	0.94251
IPI00290945;IPI00014958;IPI00844348;IPI00925904	cDNA FLJ78444, highly similar to Homo sapiens paraoxonase 2, transcript variant 1, mRNA;Paraoxonase 2;cDNA FLJ55376, highly similar to Serum paraoxonase/arylesterase 2 (EC 3.1.1.2);Paraoxonase nirs variant 1;Aromatic esterase 2;Serum aryldialkylphosphatase 2;Serum paraoxonase/arylesterase 2;PON2 protein	PON2;tcag7.307	5	1	0.51372	0.65425
IPI00639982;IPI00020885;IPI00644278	Putative uncharacterized protein DYNLT3;Dynein light chain Tctex-type 3;Protein 91/23;T-complex-associated testis-expressed 1-like;cDNA, FLJ92116, Homo sapiens t-complex-associated-testis-expressed 1-like (TCTE1L),mRNA;Dynein, light chain, Tctex-type 3;TCTE1L protein	DYNLT3;TCTE1L;TCTE1XL;hCG_1986899	2	2	0.51484	0.79898
IPI00031411;IPI00940698	Cadherin family member 7;Cadherin-related tumor suppressor homolog;Protein fat homolog;Protocadherin Fat 1;Cadherin	CDHF7;FAT;FAT1;ME5	18	18	0.51692	0.95565
IPI00010270;IPI00877663;IPI00878066;IPI00879948	GX;p21-Rac2;Ras-related C3 botulinum toxin substrate 2;Small G protein;Ras-related C3 botulinum toxin substrate 2 (Rho family, small GTP binding protein Rac2);Ras-related C3 botulinum toxin substrate 2 (Rho family, small GTP binding protein Rac2), isoform CRA_c	RAC2;hCG_1811995;RP1-151B14.8-007;RP1-151B14.8-004;RP1-151B14.8-003	3	3	0.51992	1.2002
IPI00007955;IPI00556381;IPI00789219;IPI00394650	Estrogen-responsive B box protein;Tripartite motif-containing protein 16;cDNA, FLJ95381, Homo sapiens tripartite motif-containing 16 (TRIM16), mRNA;cDNA FLJ11173 fis, clone PLACE1007346, highly similar to Tripartite motif-containing protein 16;Putative uncharacterized protein;cDNA FLJ31464 fis, clone NT2NE2001337, highly similar to Tripartite motif-containing protein 16;cDNA FLJ61212, highly simi…	EBBP;TRIM16	12	12	0.52048	0.76961
IPI00884896;IPI00783641;IPI00847482;IPI00885213;IPI00871867;IPI00554786	Gene associated with retinoic and interferon-induced mortality 12 protein;KM-102-derived reductase-like factor;Thioredoxin reductase 1, cytoplasmic;Thioredoxin reductase TR1;cDNA FLJ56205, highly similar to Thioredoxin reductase 1, cytoplasmic (EC 1.8.1.9);Thioredoxin reductase 1;cDNA FLJ46672 fis, clone TRACH3009008, highly similar to Thioredoxin reductase (EC 1.6.4.5);cDNA FLJ56075, highly simi…	GRIM12;KDRF;TXNRD1;hCG_1812757	27	26	0.52707	0.84664
IPI00215768	Gamma-ECS;Gamma-glutamylcysteine synthetase;GCS heavy chain;Glutamate--cysteine ligase catalytic subunit;cDNA FLJ58227, highly similar to Glutamate--cysteine ligase catalytic subunit (EC 6.3.2.2);cDNA, FLJ94028, Homo sapiens glutamate-cysteine ligase, catalytic subunit (GCLC),mRNA;Glutamate-cysteine ligase;Glutamate-cysteine ligase, catalytic subunit, isoform CRA_a	GCLC;GLCL;GLCLC;hCG_21942	3	3	0.52835	0.87126
IPI00097495;IPI00647041;IPI00953991;IPI00478568	Prostate antigen recognized and identified by SEREX 1;TBC1 domain family member 2A;cDNA FLJ56222, highly similar to TBC1 domain family member 2;TBC1 domain family, member 2, isoform CRA_c;TBC1 domain family, member 2A;Putative uncharacterized protein pp8997;Putative uncharacterized protein;TBC1 domain family, member 2;TBC1 domain family, member 2, isoform CRA_d;cDNA FLJ16244 fis, clone HCHON20005…	PARIS1;TBC1D2;TBC1D2A;hCG_29947;pp8997;RP11-404F11.2-001;RP11-404F11.2-003;DKFZp761D1823	9	9	0.5284	0.74508
IPI00749429;IPI00876857;IPI00877061;IPI00893106	Protein tweety homolog 3;Putative uncharacterized protein DKFZp761K147	KIAA1691;TTYH3;DKFZp761K147	4	4	0.52874	0.62631
IPI00021537;IPI00216130;IPI00642693;IPI00449112;IPI00937682	Opioid growth factor receptor;Protein 7-60;Zeta-type opioid receptor;cDNA FLJ12172 fis, clone MAMMA1000684, highly similar to Opioid growth factor receptor;OGFR protein	OGFR;RP5-885L7.2-004;RP5-885L7.2-003	8	8	0.53062	0.49609
IPI00028928;IPI00215657;IPI00398765	Calcium/calmodulin-dependent 3,5-cyclic nucleotide phosphodiesterase 1C;hCam-3;cDNA FLJ36861 fis, clone ASTRO2015328, highly similar to Calcium/calmodulin-dependent 3,5-cyclicnucleotide phosphodiesterase 1C (EC 3.1.4.17);PDE1C protein;Putative uncharacterized protein PDE1C;cDNA FLJ34415 fis, clone HEART2004764, highly similar to CALCIUM/CALMODULIN-DEPENDENT 3,5-CYCLIC NUCLEOTIDE PHOSPHODIESTERASE…	PDE1C	6	6	0.53307	0.54408
CON_Trypsin			12	11	0.53359	0.38733
IPI00221231	Bis(5-nucleosyl)-tetraphosphatase [asymmetrical];Diadenosine 5,5-P1,P4-tetraphosphate asymmetrical hydrolase;Nucleoside diphosphate-linked moiety X motif 2	APAH1;NUDT2	7	7	0.54184	0.47567
IPI00032313	Calvasculin;Metastasin;Placental calcium-binding protein;Protein Mts1;Protein S100-A4;S100 calcium-binding protein A4	CAPL;MTS1;S100A4	5	5	0.54303	0.61498
IPI00029473	Protein Njmu-R1;OK/SW-CL.19	C17orf75;OK/SW-cl.19	4	4	0.54395	1.051
IPI00008215	Malic enzyme 1;NADP-dependent malic enzyme;Malic enzyme	ME1	19	19	0.54723	1.006
IPI00216975	TM30p1;Tropomyosin alpha-4 chain;Tropomyosin-4	TPM4	16	5	0.54792	0.97125
IPI00303882	47 kDa mannose 6-phosphate receptor-binding protein;Cargo selection protein TIP47;Mannose-6-phosphate receptor-binding protein 1;Perilipin-3;Placental protein 17	M6PRBP1;PLIN3;TIP47	22	1	0.54897	1.0773
IPI00394758;IPI00333619	Aldehyde dehydrogenase 10;Aldehyde dehydrogenase family 3 member A2;Fatty aldehyde dehydrogenase;Microsomal aldehyde dehydrogenase;Aldehyde dehydrogenase 3A2 variant;Putative uncharacterized protein DKFZp686E23276;Aldehyde dehydrogenase 3 family, member A2, isoform CRA_a;ALDH3A2 protein;cDNA FLJ77712, highly similar to Homo sapiens aldehyde dehydrogenase 3 family, member A2 (ALDH3A2),mRNA;cDNA, F…	ALDH10;ALDH3A2;FALDH;DKFZp686E23276;hCG_30680	6	6	0.54938	0.37579
IPI00000070;IPI00908663	Low-density lipoprotein receptor;cDNA FLJ54620, highly similar to Low-density lipoprotein receptor;cDNA FLJ50672, highly similar to Low-density lipoprotein receptor;Low density lipoprotein receptor variant;Mutant LDL receptor;Low density lipoprotein receptor;cDNA FLJ50552, highly similar to Low-density lipoprotein receptor;cDNA FLJ50622, highly similar to Low-density lipoprotein receptor	LDLR;ldlr	4	4	0.55241	0.8738
IPI00020977;IPI00220647	CCN family member 2;Connective tissue growth factor;Hypertrophic chondrocyte-specific protein 24;Insulin-like growth factor-binding protein 8;cDNA, FLJ96197, highly similar to Homo sapiens connective tissue growth factor (CTGF), mRNA;cDNA FLJ34961 fis, clone NTONG2003839, highly similar to CONNECTIVE TISSUE GROWTH FACTOR;cDNA FLJ43230 fis, clone HCHON2001269, highly similar to Connective tissue g…	CCN2;CTGF;HCS24;IGFBP8	10	10	0.55449	1.1474
IPI00412410;IPI00032532;IPI00412412;IPI00940478;IPI00921021	AXL receptor tyrosine kinase ligand;Growth arrest-specific protein 6;cDNA FLJ57022, highly similar to Growth-arrest-specific protein 6;cDNA FLJ34709 fis, clone MESAN2003101, highly similar to Growth-arrest-specific protein 6;cDNA FLJ16711 fis, clone UTERU2023045, highly similar to Growth-arrest-specific protein 6;Putative uncharacterized protein DKFZp666G247	AXLLG;GAS6;DKFZp666G247	8	8	0.55602	0.93965
IPI00644671;IPI00641630;IPI00646418;IPI00306483	Coiled-coil and C2 domain-containing protein 1B	CC2D1B;KIAA1836	8	8	0.55669	0.90986
IPI00556155;IPI00018305;IPI00903293;IPI00855835;IPI00925358;IPI00902471;IPI00444386;IPI00926261	Insulin-like growth factor-binding protein 3;Insulin-like growth factor binding protein 3;Insulin-like growth factor binding protein 3 isoform b;cDNA FLJ16507 fis, clone HCHON2000364, highly similar to Insulin-like growth factor-binding protein 3;cDNA FLJ52568, highly similar to Insulin-like growth factor-binding protein 3;cDNA FLJ38581 fis, clone HCHON2008672, highly similar to Insulin-like grow…	IBP3;IGFBP3;hCG_1735376	5	5	0.55682	1.0463
IPI00008726;IPI00853333;IPI00791130	Iron regulatory protein 2;Iron-responsive element-binding protein 2;IREB2 protein	IREB2	2	2	0.55936	0.97004
IPI00006904	Cell death regulator Aven	AVEN	3	3	0.56168	1.0204
IPI00007320;IPI00023205	Nuclear localized protein 1;Transcription factor 25;PRO2620	FKSG26;KIAA1049;NULP1;TCF25	10	10	0.56197	0.87419
IPI00298870	Epilepsy holoprosencephaly candidate 1 protein;Protein GT334;Trafficking protein particle complex subunit 10;Trafficking protein particle complex subunit TMEM1;Transport protein particle subunit TMEM1;cDNA FLJ55683, highly similar to Transmembrane protein 1;cDNA FLJ54223, highly similar to Transmembrane protein 1;TMEM1 protein	EHOC1;TMEM1;TRAPPC10	4	4	0.5624	1.0993
IPI00001872;IPI00031750;IPI00409667;IPI00409668	Protocadherin gamma-C3;Protocadherin-2;Protocadherin-43	PCDH2;PCDHGC3	4	4	0.5631	0.73956
IPI00021326;IPI00643176;IPI00165135;IPI00943132;IPI00647867;IPI00640190	SHC-transforming protein 1;SHC-transforming protein 3;SHC-transforming protein A;Src homology 2 domain-containing-transforming protein C1;Src homology 2 domain-containing transforming protein 1 isoform p66;cDNA FLJ56101, highly similar to SHC-transforming protein 1;SHC (Src homology 2 domain containing) transforming protein 1;Src homology 2 domain-containing transforming protein 1 isoform p52	SHC1;SHC;SHCA;RP11-307C12.1-008;RP11-307C12.1-009	2	2	0.56713	0.90306
IPI00180404;IPI00873443;IPI00514299;IPI00855737;IPI00908441;IPI00385083	F-actin-binding protein;Nelin;Nexilin;cDNA FLJ55951, highly similar to Homo sapiens nexilin (F actin binding protein) (NEXN), mRNA;cDNA FLJ56379, highly similar to Mus musculus nexilin (Nexn), mRNA;cDNA FLJ56909, highly similar to Rattus norvegicus nexilin (Nexn), transcript variant s, mRNA;MSTP128	NEXN	18	18	0.5673	1.3777
IPI00009634	Sulfide:quinone oxidoreductase, mitochondrial;cDNA, FLJ93596, highly similar to Homo sapiens sulfide quinone reductase-like (yeast) (SQRDL), mRNA;Sulfide dehydrogenase like;PRO1975	CGI-44;SQRDL	22	22	0.57574	0.46016
IPI00174976;IPI00604495	MAGUK p55 subfamily member 5;cDNA FLJ77534, highly similar to Homo sapiens membrane protein, palmitoylated 5 (MAGUK p55 subfamily member 5) (MPP5), mRNA;Membrane protein, palmitoylated 5 (MAGUK p55 subfamily member 5);Putative uncharacterized protein DKFZp666F1010	MPP5;DKFZp666F1010	4	4	0.58025	0.87991
IPI00009294	Cysteine-rich motor neuron 1 protein;Cysteine-rich repeat-containing protein S52;Processed cysteine-rich motor neuron 1 protein;cDNA FLJ51320, highly similar to Cysteine-rich motor neuron 1 protein;Putative uncharacterized protein CRIM1	CRIM1;S52;UNQ1886/PRO4330	6	6	0.58073	0.91134
IPI00550038;IPI00399320;IPI00643279	Transmembrane protein 59;Liver membrane-bound protein;TMEM59 protein;Transmembrane protein 59, isoform CRA_a	RP4-758J24.2-008;TMEM59;C1orf8;HSPC001;UNQ169/PRO195;hCG_33694;RP4-758J24.2-002	4	4	0.58286	0.88047
IPI00008475	3-hydroxy-3-methylglutaryl coenzyme A synthase;Hydroxymethylglutaryl-CoA synthase, cytoplasmic;3-hydroxy-3-methylglutaryl-Coenzyme A synthase 1 (Soluble);cDNA FLJ38173 fis, clone FCBBF1000053, highly similar to HYDROXYMETHYLGLUTARYL-COA SYNTHASE, CYTOPLASMIC	HMGCS;HMGCS1	11	11	0.58539	0.74758
IPI00385449;IPI00748556	Protein kinase C alpha type;Protein kinase C, alpha;Aging-associated gene 6 protein;Protein kinase C, alpha variant;PRKCA protein	PKCA;PRKACA;PRKCA;hCG_29268	19	19	0.58751	0.87177
IPI00013976;IPI00853454	Laminin B1 chain;Laminin subunit beta-1;Laminin-1 subunit beta;Laminin-10 subunit beta;Laminin-12 subunit beta;Laminin-2 subunit beta;Laminin-6 subunit beta;Laminin-8 subunit beta;LAMB1 protein	LAMB1	26	26	0.59152	0.49599
IPI00448630;IPI00007919	Sterile alpha and Armadillo repeat protein;Sterile alpha and TIR motif-containing protein 1;Sterile alpha motif domain-containing protein 2;Tir-1 homolog;SARM1 protein;cDNA FLJ36296 fis, clone THYMU2004320, highly similar to Sterile alpha and TIR motif-containing protein 1	KIAA0524;SAMD2;SARM;SARM1	2	2	0.59291	1.0979
IPI00397474;IPI00017538	Caspase-like protein ESPL1;Extra spindle poles-like 1 protein;Separase;Separin;cDNA FLJ56940, highly similar to Separin (EC 3.4.22.49);cDNA, FLJ79034, highly similar to Separin (EC 3.4.22.49)	ESP1;ESPL1;KIAA0165	2	2	0.59666	0.97807
IPI00640818;IPI00940388;IPI00217600;IPI00921822	Neuropathy target esterase;Patatin-like phospholipase domain-containing protein 6;cDNA FLJ54345, highly similar to Homo sapiens neuropathy target esterase (NTE), mRNA;cDNA FLJ60234, highly similar to Homo sapiens neuropathy target esterase (NTE), mRNA;cDNA FLJ58709, highly similar to Homo sapiens neuropathy target esterase (NTE), mRNA	NTE;PNPLA6	12	12	0.59787	0.75744
IPI00942266;IPI00385034;IPI00398293;IPI00645815	SLC9A3R2 protein;Na(+)/H(+) exchange regulatory cofactor NHE-RF2;NHE3 kinase A regulatory protein E3KARP;Sodium-hydrogen exchanger regulatory factor 2;Solute carrier family 9 isoform A3 regulatory factor 2;SRY-interacting protein 1;Tyrosine kinase activator protein 1	SLC9A3R2;NHERF2	8	8	0.59883	1.0396
IPI00470529;IPI00940949;IPI00001592;IPI00909386;IPI00910425	cDNA FLJ56293, highly similar to Transmembrane glycoprotein NMB;Transmembrane glycoprotein HGFIN;Transmembrane glycoprotein NMB;cDNA FLJ78601, highly similar to Homo sapiens glycoprotein (transmembrane) nmb (GPNMB), transcript variant 2, mRNA;cDNA, FLJ92578, highly similar to Homo sapiens glycoprotein (transmembrane) nmb (GPNMB), mRNA;cDNA FLJ59335, highly similar to Transmembrane glycoprotein NM…	GPNMB;HGFIN;NMB;UNQ1725/PRO9925	4	4	0.60117	0.53385
IPI00001578;IPI00795592;IPI00792773	Uncharacterized protein C17orf62	C17orf62	4	4	0.60191	0.86829
IPI00103742;IPI00478191;IPI00383250	Protein phosphatase Slingshot homolog 1;SSH-like protein 1	KIAA1298;SSH1;SSH1L	5	5	0.60238	0.85705
IPI00419721	EPM2A-interacting protein 1;Laforin-interacting protein	EPM2AIP1;KIAA0766;My007	6	6	0.60495	0.86939
IPI00006142	ARM protein lost in epithelial cancers on chromosome X 2;Armadillo repeat-containing X-linked protein 2;cDNA FLJ76303, highly similar to Homo sapiens armadillo repeat containing, X-linked 2 (ARMCX2), mRNA	ALEX2;ARMCX2;KIAA0512	7	7	0.60595	0.7632
IPI00220873;IPI00940970;IPI00030009	3-phosphoadenosine-5-phosphosulfate synthase;Adenosine-5-phosphosulfate 3-phosphotransferase;Adenylylsulfate 3-phosphotransferase;Adenylyl-sulfate kinase;APS kinase;ATP-sulfurylase;Bifunctional 3-phosphoadenosine 5-phosphosulfate synthase 2;Sulfate adenylate transferase;Sulfate adenylyltransferase;Sulfurylase kinase 2;cDNA FLJ53931, highly similar to Bifunctional 3-phosphoadenosine5-phosphosulfat…	ATPSK2;PAPSS2;hCG_23331;RP11-77F13.2-001	32	30	0.61014	0.96584
IPI00411901;IPI00854821;IPI00514780	Discs large protein P-dlg;Disks large homolog 5;Placenta and prostate DLG;cDNA, FLJ95640, highly similar to Homo sapiens discs, large (Drosophila) homolog 5 (DLG5), mRNA	DLG5;KIAA0583;PDLG	5	5	0.61045	0.86463
IPI00219525;IPI00943153;IPI00910950	6-phosphogluconate dehydrogenase, decarboxylating;cDNA FLJ51182, highly similar to 6-phosphogluconate dehydrogenase, decarboxylating (EC 1.1.1.44);Putative uncharacterized protein PGD	PGD;PGDH;hCG_2006054;RP4-736L20.2-001	20	20	0.61186	1.2621
IPI00329441;IPI00785140	Ras-related protein Rab-41;Ras-related protein Rab-43;Putative Rab-43-like protein ENSP00000330714	RAB41;RAB43	2	2	0.61216	0.6928
IPI00401259;IPI00007673	Coiled-coil-helix-coiled-coil-helix domain-containing protein 9, mitochondrial;Aging-associated gene 10 protein;Coiled-coil-helix-coiled-coil-helix domain-containing protein 2, mitochondrial;HCV NS2 trans-regulated protein	C9orf49;CHCHD9;AAG10;C7orf17;CHCHD2	2	2	0.61359	0.60821
IPI00293125;IPI00796345;IPI00946825	3-alpha,7-alpha,12-alpha-trihydroxy-5-beta-cholestanoyl-CoA 24-hydroxylase;3-alpha,7-alpha,12-alpha-trihydroxy-5-beta-cholestanoyl-CoA oxidase;Peroxisomal acyl-coenzyme A oxidase 2;Trihydroxycoprostanoyl-CoA oxidase;cDNA FLJ58373, highly similar to Acyl-coenzyme A oxidase 2, peroxisomal (EC 1.17.99.3);Putative uncharacterized protein ACOX2	ACOX2	2	2	0.61428	0.45636
IPI00177808;IPI00336153	Bcl10-interacting CARD protein	C9orf89	5	5	0.6171	0.93616
IPI00892682;IPI00328112;IPI00894511	Transporter 2, ATP-binding cassette, sub-family B isoform 1 variant;Transporter 2 ATP-binding cassette sub-family B (MDR/TAP);Transporter 2, ATP-binding cassette, sub-family B (MDR/TAP);ABC-transporter;TAP2 protein;Antigen peptide transporter 2;ATP-binding cassette sub-family B member 3;Peptide supply factor 2;Peptide transporter involved in antigen processing 2;Peptide transporter PSF2;Peptide t…	DAAP-57C1.2-001;DADB-78A10.1-001;DASS-193J13.1-001;TAP2;ABCB3;PSF2;RING11;Y1;DAMA-353C16.1-001;DAQB-69D7.2-001;hCG_2001583;XXbac-BCX32M13.2-001;XXbac-BPG246D15.3-001;TAP2-G	6	2	0.61849	0.96522
IPI00306353	Dual specificity protein phosphatase 23;Low molecular mass dual specificity phosphatase 3;VH1-like phosphatase Z	DUSP23;LDP3;VHZ	6	6	0.61903	1.0164
IPI00216293;IPI00878140	Rhodanese;Thiosulfate sulfurtransferase;Thiosulfate sulfurtransferase variant;Thiosulfate sulfurtransferase (Rhodanese);cDNA FLJ57870, highly similar to Thiosulfate sulfurtransferase (EC 2.8.1.1)	TST;LL22NC01-146D10.3-003	2	2	0.62281	0.60986
IPI00828021;IPI00295485	Heat shock 70 kDa protein 4-like protein;Heat shock 70kDa protein 4-like, isoform CRA_b;cDNA FLJ14916 fis, clone PLACE1006958, highly similar to Heat shock 70 kDa protein 4L;cDNA FLJ59635, highly similar to Heat shock 70 kDa protein 4L;Heat shock 70 kDa protein 4L;Heat shock 70-related protein APG-1;Osmotic stress protein 94;cDNA FLJ55529, highly similar to Heat shock 70 kDa protein 4L;Heat shock…	hCG_37382;HSPA4L;APG1;OSP94	2	2	0.62523	0.57007
IPI00016703;IPI00922928;IPI00922718;IPI00647760	24-dehydrocholesterol reductase;3-beta-hydroxysterol delta-24-reductase;Diminuto/dwarf1 homolog;Seladin-1;cDNA FLJ58891, highly similar to 24-dehydrocholesterol reductase (EC 1.3.1.-);cDNA FLJ53870, highly similar to 24-dehydrocholesterol reductase (EC1.3.1.-);cDNA, FLJ79318, highly similar to 24-dehydrocholesterol reductase (EC 1.3.1.-);cDNA FLJ55321, highly similar to 24-dehydrocholesterol redu…	DHCR24;KIAA0018;Nbla03646	8	8	0.62614	0.56806
IPI00295487;IPI00942740;IPI00218490;IPI00807394;IPI00164861	Kinesin-like protein KIF13A;Kinesin-like protein RBKIN	KIF13A;RBKIN	6	5	0.62906	0.86593
IPI00167535;IPI00064931;IPI00783050;IPI00878154;IPI00783692;IPI00952950;IPI00798339;IPI00797959	CAG repeat protein 32;Domino homolog;E1A-binding protein p400;p400 kDa SWI2/SNF2-related protein;Trinucleotide repeat-containing gene 12 protein;Putative uncharacterized protein EP400;EP400 protein	CAGH32;EP400;KIAA1498;KIAA1818;TNRC12	2	2	0.62947	0.52902
IPI00005794;IPI00007664;IPI00796411	Putative uncharacterized protein ENSP00000323500;Plasma glutamate carboxypeptidase;cDNA FLJ51665, highly similar to Homo sapiens plasma glutamate carboxypeptidase (PGCP), mRNA	PGCP	3	3	0.63096	0.91563
IPI00304925;IPI00845339;IPI00909073	Heat shock 70 kDa protein 1/2;Heat shock 70 kDa protein 1A/1B;cDNA FLJ75127, highly similar to Homo sapiens heat shock 70kDa protein 1A, mRNA;Heat shock 70kDa protein 1A;Heat shock 70kDa protein 1B;cDNA FLJ54328, highly similar to Heat shock 70 kDa protein 1;cDNA FLJ54283, highly similar to Heat shock 70 kDa protein 1;Heat shock protein 72;cDNA FLJ54370, highly similar to Heat shock 70 kDa protei…	HSPA1;HSPA1A;HSPA1B;DAAP-21F2.7-001;DAAP-21F2.8-001;DADB-333F21.2-001;DADB-333F21.4-001;hCG_1820593;hCG_43726;HSP70-1	33	5	0.63257	0.9563
IPI00026314;IPI00647556;IPI00646773;IPI00796316;IPI00513782	Actin-depolymerizing factor;AGEL;Brevin;Gelsolin;cDNA FLJ56154, highly similar to Gelsolin;cDNA FLJ56212, highly similar to Gelsolin;cDNA, FLJ96557, Homo sapiens gelsolin (amyloidosis, Finnish type) (GSN), mRNA;Gelsolin (Amyloidosis, Finnish type);Gelsolin (Amyloidosis, Finnish type), isoform CRA_c;cDNA FLJ53332, highly similar to Gelsolin;Gelsolin (Amyloidosis, Finnish type), isoform CRA_b;Putat…	GSN;hCG_27454;RP11-477J21.1-001;RP11-477J21.1-003;DKFZp313L0718;RP11-477J21.1-013;RP11-477J21.1-010;RP11-477J21.1-005	32	12	0.63585	0.81227
IPI00913889;IPI00302436;IPI00922433	Haloacid dehalogenase-like hydrolase domain-containing protein 1A;Protein GS1;cDNA FLJ51700, highly similar to Haloacid dehalogenase-like hydrolasedomain-containing protein 1A	DXF68S1E;FAM16AX;GS1;HDHD1A	2	2	0.63652	0.53876
IPI00025463;IPI00909889	Apoptosis-associated nuclear protein;Pleckstrin homology-like domain family A member 1;Proline- and glutamine-rich protein;Proline- and histidine-rich protein;T-cell death-associated gene 51 protein;PHLDA1 protein;cDNA FLJ61065, highly similar to Pleckstrin homology-like domain family A member 1	PHLDA1;PHRIP;TDAG51	2	2	0.6374	0.57041
IPI00253323	Ankyrin repeat domain-containing protein 57	ANKRD57;C2orf26	3	3	0.63755	1.0256
IPI00411514;IPI00878082;IPI00872292;IPI00879146;IPI00878407;IPI00878639	Putative GTP-binding protein RAY-like variant;Putative uncharacterized protein IFT27;RAB, member of RAS oncogene family-like 4;Putative GTP-binding protein RAY-like;Rab-like protein 4	IFT27;LL22NC01-132D12.2-002;RABL4;RAYL;LL22NC01-132D12.2-005	2	2	0.63818	0.77971
IPI00152701	1-phosphatidylinositol-4,5-bisphosphate phosphodiesterase delta-3;Phosphoinositide phospholipase C-delta-3;Phospholipase C-delta-3	KIAA1964;PLCD3	6	6	0.64018	0.66646
IPI00339297;IPI00911074	Polypeptide GalNAc transferase 4;Polypeptide N-acetylgalactosaminyltransferase 4;Protein-UDP acetylgalactosaminyltransferase 4;UDP-GalNAc:polypeptide N-acetylgalactosaminyltransferase 4;cDNA, FLJ93314, highly similar to Homo sapiens UDP-N-acetyl-alpha-D-galactosamine:polypeptide N-acetylgalactosaminyltransferase 4 (GalNAc-T4) (GALNT4), mRNA;cDNA FLJ58458, highly similar to Polypeptide N-acetylgal…	GALNT4	2	2	0.64047	0.94531
IPI00478838;IPI00386139	Fatty acyl-CoA reductase 1;Male sterility domain-containing protein 2;cDNA, FLJ96593;cDNA: FLJ22728 fis, clone HSI15617	FAR1;MLSTD2;UNQ2423/PRO4981	11	11	0.64149	1.0541
IPI00103884;IPI00929734	Ovarian cancer-associated gene 2 protein	OVCA2	3	3	0.6424	0.61819
IPI00329236;IPI00792364	nPKC-delta;Protein kinase C delta type;cDNA FLJ57052, highly similar to Protein kinase C delta type (EC 2.7.11.13)	PRKCD	7	7	0.64358	0.84492
IPI00946154;IPI00154603;IPI00930195;IPI00930557	Basic fibroblast growth factor;Heparin-binding growth factor 2	FGF2;FGFB	4	4	0.64367	0.75631
IPI00296141	Dipeptidyl aminopeptidase II;Dipeptidyl peptidase 2;Dipeptidyl peptidase 7;Dipeptidyl peptidase II;Quiescent cell proline dipeptidase	DPP2;DPP7;QPP	7	7	0.64408	1.0184
IPI00072917;IPI00946286	COL6A3 protein;Putative uncharacterized protein COL6A3;cDNA FLJ57023, highly similar to Homo sapiens collagen, type VI, alpha 3 (COL6A3), transcript variant 3, mRNA;Alpha 3 type VI collagen isoform 5 variant;Putative uncharacterized protein DKFZp686D23123;Similar to collagen, type VI, alpha 3	COL6A3;DKFZp686D23123	2	1	0.64459	0.38291
IPI00012315	DR-nm23;nm23-H3;Nucleoside diphosphate kinase 3;Nucleoside diphosphate kinase C;Nucleoside diphosphate kinase	NME3;c371H6.2	3	3	0.64465	0.43728
IPI00298267;IPI00298268	Cyclooxygenase-1;Prostaglandin G/H synthase 1;Prostaglandin H2 synthase 1;Prostaglandin-endoperoxide synthase 1;cDNA FLJ53280, highly similar to Prostaglandin G/H synthase 1 (EC 1.14.99.1);Cyclooxygenase 1b3;Cyclooxygenase 1b2;cDNA FLJ61263, highly similar to Prostaglandin G/H synthase 1 (EC 1.14.99.1)	COX1;PTGS1;PTSG1	4	4	0.64497	0.31655
IPI00019157	Chondroitin sulfate proteoglycan 4;Chondroitin sulfate proteoglycan NG2;Melanoma chondroitin sulfate proteoglycan;Melanoma-associated chondroitin sulfate proteoglycan;CSPG4 protein	CSPG4;MCSP	63	63	0.64535	0.47506
IPI00011229;IPI00853455;IPI00852597;IPI00879328	Cathepsin D;Cathepsin D heavy chain;Cathepsin D light chain;Putative uncharacterized protein CTSD	CPSD;CTSD	17	17	0.64554	0.78078
IPI00027342;IPI00945887;IPI00552929;IPI00922569;IPI00922216;IPI00922040	Adenylyl cyclase-associated protein 2;Adenylyl cyclase-associated protein	CAP2;RP11-14H3.2-001;DKFZp686D0714	12	12	0.6464	0.77032
IPI00658152;IPI00854869;IPI00924727	Tensin-3;Tensin-like SH2 domain-containing protein 1;Tumor endothelial marker 6;Putative uncharacterized protein DKFZp434I2435;cDNA FLJ13732 fis, clone PLACE3000145, moderately similar to TENSIN;Tensin 3 variant	TEM6;TENS1;TNS3;TPP;DKFZp434I2435	6	6	0.64675	0.96864
IPI00329685;IPI00744184;IPI00853468	Arylsulfatase A;Putative uncharacterized protein DKFZp686G12235;Arylsulfatase A component B;Arylsulfatase A component C;Cerebroside-sulfatase	ARSA;DKFZp686G12235	5	5	0.64693	0.8653
IPI00300621;IPI00515001;IPI00477078;IPI00844344;IPI00640409	Synaptic inositol-1,4,5-trisphosphate 5-phosphatase 2;Synaptojanin-2;cDNA FLJ60279, highly similar to Synaptojanin-2 (EC 3.1.3.36);Synaptojanin 2	KIAA0348;SYNJ2;RP11-266C7.2-005	15	15	0.647	0.99671
IPI00796170;IPI00937516;IPI00646161;IPI00879688;IPI00943101	AGE;GlcNAc 2-epimerase;N-acetyl-D-glucosamine 2-epimerase;N-acylglucosamine 2-epimerase;Renin-binding protein;Putative uncharacterized protein RENBP	RENBP	3	3	0.64756	0.69052
IPI00291373	Adrenoleukodystrophy protein;ATP-binding cassette sub-family D member 1;Mutant ATP-binding cassette sub-family D member 1;Mutant adrenoleukodystrophy protein	ABCD1;ALD	9	9	0.64882	0.99321
IPI00412672;IPI00002803	Protease-activated kinase 1;Protein kinase C-like 1;Protein kinase C-like PKN;Protein kinase PKN-alpha;Protein-kinase C-related kinase 1;Serine/threonine-protein kinase N1;Serine-threonine protein kinase N;Serine/threonine protein kinase	PAK1;PKN;PKN1;PRK1;PRKCL1	8	8	0.64941	1.0242
CON_00695489			20	20	0.65118	0.51118
IPI00246975;IPI00845493	Glutathione S-transferase Mu 3;GST class-mu 3;GSTM3-3;cDNA FLJ51755, highly similar to Glutathione S-transferase Mu 3 (EC 2.5.1.18);Glutathione S-transferase M3 variant;cDNA, FLJ93985, Homo sapiens glutathione S-transferase M3 (brain) (GSTM3), mRNA;Glutathione S-transferase M3 (Brain);GSTM3 protein;Brain type mu-glutathione S-transferase	GST5;GSTM3;hCG_40244;RP4-735C1.2-001	14	12	0.65205	0.76161
IPI00060715	BTB/POZ domain-containing protein KCTD12;Pfetin;Predominantly fetal expressed T1 domain;cDNA FLJ46506 fis, clone THYMU3030752, highly similar to BTB/POZ domain-containing protein KCTD12	C13orf2;KCTD12;KIAA1778;PFET1	10	8	0.65311	0.57108
IPI00023729;IPI00902629;IPI00909077	Fructosamine-3-kinase;cDNA FLJ30276 fis, clone BRACE2002736, highly similar to Fructosamine-3-kinase;cDNA FLJ60514, highly similar to Fructosamine-3-kinase (EC 2.7.1.-)	FN3K	2	2	0.65538	0.93976
IPI00552784;IPI00419728;IPI00030122	Putative uncharacterized protein UTS2;Urotensin 2;Urotensin II;Urotensin-2;UTS2 protein	UTS2;RP3-467L1.5-001;UNQ525/PRO1068	2	2	0.65621	0.46545
IPI00216008;IPI00853547;IPI00289800;IPI00884082;IPI00642620	Glucose-6-phosphate 1-dehydrogenase;Glucose-6-phosphate dehydrogenase;Glucose-6-phosphate dehydrogenase variant	G6PD	33	15	0.65622	0.75371
IPI00001891;IPI00910371;IPI00215815;IPI00917463	Ancient ubiquitous protein 1;cDNA FLJ58836, highly similar to Ancient ubiquitous protein 1;cDNA FLJ57204, highly similar to Homo sapiens ancient ubiquitous protein 1 (AUP1), transcript variant 2, mRNA;cDNA FLJ76490, highly similar to Homo sapiens ancient ubiquitous protein 1 (AUP1), transcript variant 2, mRNA;Putative uncharacterized protein DKFZp686P12272	AUP1;DKFZp686P12272	2	2	0.65701	0.70907
IPI00101374;IPI00555729	MP70 protein family member;Transmembrane 9 superfamily member 1;cDNA FLJ75892, highly similar to Homo sapiens transmembrane 9 superfamily member 1 (TM9SF1), mRNA;cDNA FLJ51467, highly similar to Transmembrane 9 superfamily protein member 1;cDNA FLJ61658, highly similar to Transmembrane 9 superfamily protein member 1;Full-length cDNA clone CS0DJ012YD11 of T cells (Jurkat cell line) of Homo sapiens…	TM9SF1;hCG_2039649	6	3	0.65753	0.75214
IPI00375676;IPI00893729	Ferritin light chain;Ferritin;Ferritin L-chain;Ferritin light polypeptide	FTL;FTL variant	9	9	0.65809	0.83858
IPI00015980;IPI00552988;IPI00645252;IPI00553004	Multi-PDZ domain protein 1;Multiple PDZ domain protein;MPDZ protein;cDNA FLJ54707, highly similar to Multiple PDZ domain protein;cDNA, FLJ79388, highly similar to Multiple PDZ domain protein;MPDZ variant protein;cDNA FLJ34626 fis, clone KIDNE2015433, highly similar to Multiple PDZ domain protein;cDNA FLJ54743, highly similar to Multiple PDZ domain protein	MPDZ;MUPP1;MPDZ variant protein	4	4	0.65822	0.85131
IPI00384707;IPI00642156;IPI00384503	EARS2 protein;Glutamate--tRNA ligase;Probable glutamyl-tRNA synthetase, mitochondrial;Glutamyl tRNA synthetase;KIAA1970 protein, isoform CRA_d	EARS2;KIAA1970;A-735G6.3;hCG_23858	2	2	0.66093	0.81365
IPI00007909	PRA1 family protein 1;Prenylated Rab acceptor protein 1	PRA1;PRAF1;RABAC1	2	2	0.6617	0.66475
IPI00008528;IPI00946640;IPI00953973;IPI00945955;IPI00946127	A6L;ATP synthase protein 8;F-ATPase subunit 8	ATP8;ATPASE8;MTATP8;MT-ATP8;ATPase 8;ATPase8	2	2	0.66253	0.62439
IPI00328243	Choline phosphatase 3;HindIII K4L homolog;Hu-K4;Phosphatidylcholine-hydrolyzing phospholipase D3;Phospholipase D3;cDNA FLJ59669, highly similar to Homo sapiens phospholipase D family, member 3 (PLD3), transcript variant 1, mRNA	PLD3	4	4	0.66294	1.2427
IPI00009540;IPI00183015;IPI00941629	MALT lymphoma-associated translocation;Mucosa-associated lymphoid tissue lymphoma translocation protein 1;Paracaspase;cDNA FLJ78650, highly similar to Homo sapiens mucosa associated lymphoid tissue lymphoma translocation gene 1 (MALT1), transcript variant 1, mRNA	MALT1;MLT	17	17	0.6635	0.61354
IPI00015864	2-5A-dependent ribonuclease;Ribonuclease 4;Ribonuclease L;Ribonuclease L (2,5-oligoisoadenylate synthetase-dependent);Putative uncharacterized protein DKFZp781D08126;RNASEL protein	RNASEL;RNS4;hCG_24392;RP11-20H6.1-001;DKFZp781D08126	3	3	0.66493	0.67409
IPI00644697;IPI00003799	Heme-binding protein 2;Placental protein 23;Protein SOUL;HEBP2 protein	C6orf34;HEBP2;SOUL	5	5	0.6658	1.1271
IPI00257059	Mediator of IRF3 activation;Stimulator of interferon genes protein;Transmembrane protein 173;Mitochondrial mediator of IRF3 activation	MITA;STING;TMEM173	6	6	0.66621	1.1161
IPI00022887;IPI00003635;IPI00953445	Endoplasmic reticulum-Golgi intermediate compartment protein 1;ER-Golgi intermediate compartment 32 kDa protein;cDNA FLJ56280, highly similar to Endoplasmic reticulum-Golgi intermediate compartment protein 1;Putative uncharacterized protein ERGIC1	ERGIC1;ERGIC32;HT034;KIAA1181	9	9	0.66659	0.82432
IPI00003606;IPI00374140	Androgen receptor-associated protein 54;E3 ubiquitin-protein ligase RNF14;HFB30;RING finger protein 14;Triad2 protein;cDNA FLJ13636 fis, clone PLACE1011160, highly similar to RING finger protein 14;Putative uncharacterized protein RNF14	ARA54;HRIHFB2038;RNF14	3	3	0.66705	0.78083
IPI00220278;IPI00030929	20 kDa myosin light chain;MLC-2C;Myosin regulatory light chain 2, smooth muscle isoform;Myosin regulatory light chain 9;Myosin regulatory light chain MRLC1;Myosin regulatory light polypeptide 9;Myosin RLC;MYL9 protein;Regulatory myosin light chain long version;Myosin, light chain 9, regulatory;Myosin, light polypeptide 9, regulatory, isoform CRA_c;Regulatory myosin light chain short version	MLC2;MRLC1;MYL9;MYRL2;hCG_1645602;RP5-977B1.9-002	3	3	0.66749	1.1688
IPI00294834;IPI00944640	Aspartate beta-hydroxylase;Aspartyl/asparaginyl beta-hydroxylase;Peptide-aspartate beta-dioxygenase;cDNA FLJ77157, highly similar to Homo sapiens aspartate beta-hydroxylase (ASPH), transcript variant 3, mRNA;Aspartate beta-hydroxylase isoform f;cDNA FLJ54576, highly similar to Aspartyl/asparaginyl beta-hydroxylase (EC 1.14.11.16)	ASPH	23	23	0.66752	0.89998
IPI00002230;IPI00925612;IPI00924788;IPI00790972	Arylacetamide deacetylase-like 1;Neutral cholesterol ester hydrolase 1	AADACL1;KIAA1363;NCEH1	12	12	0.66838	0.80827
IPI00290462	Carbonyl reductase [NADPH] 3;NADPH-dependent carbonyl reductase 3;Carbonyl reductase 3 variant	CBR3	11	11	0.66843	0.82032
IPI00171145;IPI00645268;IPI00896365;IPI00917687;IPI00917940	Protein spire homolog 1;Putative uncharacterized protein SPIRE1;cDNA FLJ57642, highly similar to Homo sapiens spire homolog 1 (SPIRE1), mRNA;SPIRE1 protein	KIAA1135;SPIR1;SPIRE1	2	2	0.6719	0.64646
IPI00410488;IPI00719044;IPI00793688;IPI00441094;IPI00019275	4Ig-B7-H3;B7 homolog 3;CD276 antigen;Costimulatory molecule;cDNA FLJ78639;cDNA FLJ78024;cDNA FLJ61301, highly similar to CD276 antigen	B7H3;CD276;PSEC0249;UNQ309/PRO352	9	9	0.67388	1.0564
IPI00896498;IPI00218398	cDNA, FLJ93047, highly similar to Homo sapiens matrix metallopeptidase 14 (membrane-inserted) (MMP14), mRNA;Matrix metalloproteinase 1;Matrix metalloproteinase-14;Membrane-type matrix metalloproteinase 1;Membrane-type-1 matrix metalloproteinase;MMP-X1	MMP14	18	18	0.67545	1.0491
IPI00915334;IPI00335581;IPI00941848;IPI00796748;IPI00894102	E3 ubiquitin-protein ligase UBR3;N-recognin-3;Ubiquitin-protein ligase E3-alpha-3;Ubiquitin-protein ligase E3-alpha-III;Zinc finger protein 650;Putative uncharacterized protein DKFZp686N10185	KIAA2024;UBR3;ZNF650;DKFZp686N10185	2	2	0.67555	0.96952
IPI00374590;IPI00940961;IPI00383014;IPI00304892;IPI00167232	cDNA FLJ53496, highly similar to Homo sapiens cancer susceptibility candidate 4 (CASC4), transcript variant 1, mRNA;Cancer susceptibility candidate gene 4 protein;Protein CASC4;cDNA FLJ77420, highly similar to Homo sapiens cancer susceptibility candidate 4 (CASC4), transcript variant 2, mRNA;Cancer susceptibility candidate 4, isoform CRA_g;cDNA FLJ40946 fis, clone UTERU2009435	CASC4;UNQ2573/PRO6308;hCG_2003796	2	2	0.676	0.6829
IPI00013912;IPI00914884	Uncharacterized protein C1orf198;cDNA FLJ38847 fis, clone MESAN2007597	C1orf198	5	5	0.6763	0.89976
IPI00760846;IPI00828082;IPI00760925;IPI00334410;IPI00827840	Molecule associated with JAK3 N-terminus;Myosin containing a PDZ domain;Myosin-XVIIIa;SP-A receptor subunit SP-R210 alphaS;cDNA FLJ59649, highly similar to Myosin-18A;cDNA FLJ16503 fis, clone FEBRA2008681, highly similar to Myosin-18A;HCG27198, isoform CRA_a;cDNA FLJ59676, highly similar to Myosin-18A;cDNA FLJ60372, highly similar to Myosin-18A;cDNA FLJ60377, highly similar to Myosin-18A;Jak3 N-t…	KIAA0216;MYO18A;MYSPDZ;hCG_27198;MAJN	24	23	0.67636	0.72834
IPI00028098	B-cell lymphoma 1 protein;BCL-1 oncogene;G1/S-specific cyclin-D1;PRAD1 oncogene;cDNA FLJ51281, highly similar to G1/S-specific cyclin-D1;Cyclin D1;CCND1 protein;cDNA, FLJ93625, Homo sapiens cyclin D1 (PRAD1: parathyroid adenomatosis 1) (CCND1),mRNA;Cyclin D1 (PRAD1: parathyroid adenomatosis 1);Cyclin D1, isoform CRA_c	BCL1;CCND1;PRAD1;hCG_2016647;cyclin D1	8	8	0.67672	0.89246
IPI00179473;IPI00784104;IPI00878713	EBI3-associated protein of 60 kDa;Phosphotyrosine-independent ligand for the Lck SH2 domain of 62 kDa;Sequestosome-1;Ubiquitin-binding protein p62;cDNA FLJ52474, highly similar to Sequestosome-1;Putative uncharacterized protein SQSTM1	ORCA;OSIL;SQSTM1	9	9	0.67832	0.74448
IPI00910977;IPI00165360;IPI00943076;IPI00942726;IPI00746782;IPI00877618	cDNA FLJ31171 fis, clone KIDNE2000046, highly similar to 3-mercaptopyruvate sulfurtransferase;3-mercaptopyruvate sulfurtransferase;Mercaptopyruvate sulfurtransferase, isoform CRA_a;MPST protein;Putative uncharacterized protein MPST;3-mercaptopyruvate sulfurtransferase variant;Mercaptopyruvate sulfurtransferase;Truncated mercaptopyruvate sulfurtransferase variant;Mercaptopyruvate sulfurtransferase…	MPST;TST2;hCG_41447;LL22NC01-146D10.4-005	5	5	0.67841	0.80841
IPI00295741;IPI00909303;IPI00941296	APP secretase;Cathepsin B;Cathepsin B heavy chain;Cathepsin B light chain;Cathepsin B1;cDNA FLJ78235;cDNA FLJ59133, highly similar to Cathepsin B (EC 3.4.22.1);cDNA FLJ58073, moderately similar to Cathepsin B (EC 3.4.22.1);Putative uncharacterized protein DKFZp686N0152;cDNA FLJ40065 fis, clone TESOP2000400, highly similar to CATHEPSIN B (EC 3.4.22.1)	CPSB;CTSB;DKFZp686N0152	12	12	0.67922	0.91706
IPI00101258;IPI00000181	28S ribosomal protein S24, mitochondrial;bMRP-47;Putative uncharacterized protein MRPS24	HSPC335;MRPS24	2	2	0.68051	0.56424
IPI00062266;IPI00402502;IPI00792054	Secernin-2;cDNA FLJ56558, highly similar to Homo sapiens secernin 2 (SCRN2), mRNA;Secernin 2, isoform CRA_b;Ses2 protein	SCRN2;hCG_29364;Ses2	5	5	0.68192	0.66823
IPI00911050;IPI00910128;IPI00221118;IPI00026958;IPI00790677;IPI00903185	cDNA FLJ53329, highly similar to NADPH:adrenodoxin oxidoreductase, mitochondrial (EC 1.18.1.2);cDNA FLJ59457, highly similar to NADPH:adrenodoxin oxidoreductase, mitochondrial (EC 1.18.1.2);Ferredoxin--NADP(+) reductase;NADPH:adrenodoxin oxidoreductase, mitochondrial;cDNA FLJ59458, highly similar to NADPH:adrenodoxin oxidoreductase, mitochondrial (EC 1.18.1.2);cDNA FLJ54040, highly similar to NAD…	ADXR;FDXR;hCG_29834	7	7	0.68388	0.41696
IPI00921961;IPI00745171;IPI00797988;IPI00607812;IPI00413116;IPI00419957;IPI00943088;IPI00607568;IPI00220473	cDNA FLJ56454, highly similar to Calcium-transporting ATPase type 2C member 1 (EC 3.6.3.8);ATP-dependent Ca(2+) pump PMR1;Calcium-transporting ATPase type 2C member 1;ATPase, Ca++ transporting, type 2C, member 1, isoform CRA_d;cDNA FLJ55630, highly similar to Calcium-transporting ATPase type 2C member 1 (EC 3.6.3.8);cDNA FLJ53274, highly similar to Calcium-transporting ATPase type 2C member 1(EC …	ATP2C1;HUSSY-28;KIAA1347;PMR1L;hCG_14809	12	12	0.68426	0.87107
IPI00742944;IPI00936831	Formin-2;cDNA FLJ55858, highly similar to Homo sapiens formin 2 (FMN2), mRNA;cDNA FLJ60748, highly similar to Homo sapiens formin 2 (FMN2), mRNA;FMN2 protein	FMN2	3	3	0.68625	0.62276
IPI00329742;IPI00301994	Fumarylacetoacetate hydrolase domain-containing protein 2A;Fumarylacetoacetate hydrolase domain-containing protein 2B	CGI-105;FAHD2A;FAHD2B	6	6	0.68661	0.76098
IPI00023728	Conjugase;Gamma-glutamyl hydrolase;Gamma-Glu-X carboxypeptidase;GH;cDNA FLJ76254, highly similar to Homo sapiens gamma-glutamyl hydrolase (GGH), mRNA;cDNA FLJ55415, highly similar to Gamma-glutamyl hydrolase (EC 3.4.19.9)	GGH	6	6	0.68737	0.67958
IPI00025340	Pyridoxal phosphate phosphatase	PDXP;PLP;PLPP	4	4	0.68773	1.0006
IPI00464978	Insulin receptor substrate 2;Insulin receptor substrate-2;Insulin receptor substrate 2 insertion mutant	IRS2;irs-2	4	4	0.68996	0.6035
IPI00003843;IPI00216245;IPI00922413;IPI00216246;IPI00332453;IPI00797934;IPI00291668	Tight junction protein 2;Tight junction protein ZO-2;Zona occludens protein 2;Zonula occludens protein 2;cDNA FLJ53324, highly similar to Tight junction protein ZO-2;cDNA FLJ54712, highly similar to Tight junction protein ZO-2;cDNA FLJ61560, highly similar to Tight junction protein ZO-2;Tight junction protein 2 (Zona occludens 2);cDNA FLJ59510, highly similar to Homo sapiens tight junction protei…	TJP2;X104;ZO2;RP11-16N10.1-006;RP11-16N10.1-004	15	15	0.6934	0.76958
IPI00216298;IPI00552768	ATL-derived factor;Surface-associated sulphydryl protein;Thioredoxin;Thioredoxin, isoform CRA_b;Thioredoxin delta 3	TRDX;TRX;TRX1;TXN;hCG_28763;RP11-427L11.1-002;TXN delta 3	8	8	0.69461	0.80613
IPI00059242	Synapse-associated protein 1;cDNA, FLJ95525, highly similar to Homo sapiens synapse associated protein 1, SAP47 homolog (Drosophila) (SYAP1), mRNA;cDNA FLJ60548, highly similar to Synapse-associated protein 1;cDNA FLJ52963, highly similar to Synapse-associated protein 1;SYAP1 protein variant	PRO3113;SYAP1	12	12	0.69558	0.7294
IPI00872593;IPI00414008;IPI00909104;IPI00902582;IPI00909194	64 kDa autoantigen 1D;64 kDa autoantigen 1D3;64 kDa autoantigen D1;Leiomodin, muscle form;Leiomodin-1;Smooth muscle leiomodin;Thyroid-associated ophthalmopathy autoantigen;Leiomodin 1 (Smooth muscle);Putative uncharacterized protein LMOD1;cDNA FLJ55689, highly similar to Leiomodin-1;cDNA FLJ53443, highly similar to Leiomodin-1;cDNA FLJ44510 fis, clone UTERU3001652, highly similar to Leiomodin-1;c…	LMOD1;RP11-307B6.2-001	14	14	0.69609	1.8332
IPI00107693;IPI00220307;IPI00878147;IPI00554734;IPI00878460	Activator-recruited cofactor 105 kDa component;CTG repeat protein 7a;Mediator complex subunit 15;Mediator of RNA polymerase II transcription subunit 15;Positive cofactor 2 glutamine/Q-rich-associated protein;TPA-inducible gene 1 protein;Trinucleotide repeat-containing gene 7 protein;cDNA FLJ42282 fis, clone TLIVE2004320, highly similar to Positive cofactor 2 glutamine/Q-rich-associated protein;cD…	ARC105;CTG7A;MED15;PCQAP;TIG1;TNRC7;DKFZp686A2214;DKFZp762B1216	3	3	0.69656	0.89136
IPI00009908	ARM protein lost in epithelial cancers on chromosome X 1;Armadillo repeat-containing X-linked protein 1;Putative uncharacterized protein DKFZp686P06199	AD032;ALEX1;ARMCX1;DKFZp686P06199	7	7	0.69726	0.76754
IPI00553131;IPI00030229;IPI00644339;IPI00644364;IPI00641123	Galactowaldenase;UDP-galactose 4-epimerase;UDP-glucose 4-epimerase;cDNA FLJ32740 fis, clone TESTI2001339, highly similar to UDP-GLUCOSE 4-EPIMERASE (EC 5.1.3.2);cDNA, FLJ95174, highly similar to Homo sapiens galactose-4-epimerase, UDP- (GALE), mRNA;UDP galactose 4-epimerase;UDP-galactose-4-epimerase	GALE;RP5-886K2.6-015;RP5-886K2.6-007;RP5-886K2.6-005;RP5-886K2.6-008	6	6	0.69758	0.72922
IPI00414168	E3 ubiquitin-protein ligase MARCH5;Membrane-associated RING finger protein 5;Membrane-associated RING-CH protein V;RING finger protein 153;cDNA FLJ54286, highly similar to Mus musculus membrane-associated ring finger (C3HC4) 5 (March5), mRNA	MARCH5;RNF153	3	3	0.69997	0.77547
IPI00018840	Activating signal cointegrator 1;Thyroid receptor-interacting protein 4	TRIP4	11	11	0.70133	1.0065
IPI00465436	Catalase;Similar to catalase	CAT	16	16	0.70153	1.1977
IPI00942979;IPI00643920;IPI00792641;IPI00940673;IPI00793119;IPI00789310	Transketolase;cDNA FLJ56274, highly similar to Transketolase (EC 2.2.1.1);Transketolase variant;cDNA FLJ54957, highly similar to Transketolase (EC 2.2.1.1);cDNA FLJ36348 fis, clone THYMU2007025, highly similar to TRANSKETOLASE (EC 2.2.1.1);cDNA FLJ53217, highly similar to Transketolase (EC 2.2.1.1);cDNA FLJ32530 fis, clone SMINT2000185, highly similar to TRANSKETOLASE (EC 2.2.1.1)	TKT	32	32	0.70165	0.7643
IPI00292150	Latent-transforming growth factor beta-binding protein 2;Latent transforming growth factor beta binding protein 2 variant;Latent transforming growth factor beta binding protein 2	C14orf141;LTBP2;LTBP3	4	4	0.70167	0.92164
IPI00398845;IPI00328354;IPI00383078	MAGE tumor antigen CCF;MAGE-D1 antigen;Melanoma-associated antigen D1;Neurotrophin receptor-interacting MAGE homolog;FLJ00163 protein	MAGED1;NRAGE;PP2250;PRO2292;FLJ00163	7	7	0.70185	0.74809
IPI00305894;IPI00220903	Acyl-CoA thioester hydrolase 11;Acyl-coenzyme A thioesterase 11;Adipose-associated thioesterase;Brown fat-inducible thioesterase	ACOT11;BFIT;KIAA0707;THEA	3	3	0.70321	1.0028
IPI00013891;IPI00220447	Transformer-2 protein homolog A;Transformer-2 protein homolog alpha;cDNA FLJ50614, highly similar to Transformer-2 protein homolog;cDNA FLJ50682, highly similar to Transformer-2 protein homolog;cDNA FLJ50689, highly similar to Transformer-2 protein homolog;cDNA, FLJ95674, Homo sapiens transformer-2 alpha (htra-2 alpha) (HSU53209), mRNA;Putative MAPK activating protein;Putative uncharacterized pro…	TRA2A;hCG_37979;HSU53209	2	2	0.70366	0.86915
IPI00163851;IPI00952674;IPI00456685	Eukaryotic translation initiation factor 2-alpha kinase 4;GCN2-like protein;Putative uncharacterized protein EIF2AK4	EIF2AK4;GCN2;KIAA1338	13	13	0.70471	0.83787
IPI00021290	ATP-citrate (pro-S-)-lyase;ATP-citrate synthase;Citrate cleavage enzyme	ACLY	67	1	0.70511	0.85628
IPI00470626	Protein NH2-terminal asparagine amidohydrolase;Protein NH2-terminal asparagine deamidase;Protein N-terminal asparagine amidohydrolase;cDNA FLJ54159, highly similar to Protein N-terminal asparagine amidohydrolase (EC 3.5.1.-);Putative uncharacterized protein DKFZp666E058;N-terminal asparagine amidohydrolase	NTAN1;DKFZp666E058	4	4	0.70535	0.70739
IPI00012235;IPI00179987	Breast cancer-associated protein SGA-1M;NEDD4 family-interacting protein 1;NEDD4 WW domain-binding protein 5;Putative MAPK-activating protein PM13;Putative NF-kappa-B-activating protein 164;Putative NFKB and MAPK-activating protein	N4WBP5;NDFIP1;PSEC0192;PSEC0223	2	2	0.70581	0.81464
IPI00220154;IPI00000807;IPI00936879;IPI00873959	Dilute myosin heavy chain, non-muscle;Myosin heavy chain 12;Myosin-12;Myosin-Va;Myoxin;Myosin V;MYO5A variant protein;cDNA FLJ50342, highly similar to Myosin-5A;Myosin Va;Myosin Va variant	MYH12;MYO5A	23	21	0.70646	0.84441
IPI00027996;IPI00940326	70 kDa WD repeat tumor rejection antigen homolog;Coronin-7;cDNA FLJ37277 fis, clone BRAMY2012581, highly similar to Coronin-7;HCG1787779, isoform CRA_b;cDNA FLJ39919 fis, clone SPLEN2020154, highly similar to Coronin-7;cDNA FLJ54091, highly similar to Coronin-7;cDNA FLJ53352, highly similar to Coronin-7	CORO7;hCG_1787779	3	3	0.70695	0.98736
IPI00550986	Cell cycle regulator Mat89Bb homolog;Sarcoma antigen NY-SAR-95;cDNA FLJ58152	C12orf11	3	3	0.70725	0.66702
IPI00015902	Beta-type platelet-derived growth factor receptor;CD140 antigen-like family member B;Tyrosine-protein kinase receptor;Platelet-derived growth factor receptor beta variant	PDGFRB	20	20	0.70793	0.76448
IPI00398828;IPI00925205;IPI00024540;IPI00922456;IPI00878250	Endophilin-B2;SH3 domain-containing GRB2-like protein B2;SH3-domain GRB2-like endophilin B2	KIAA1848;PP578;SH3GLB2;RP11-167N5.3-011;RP11-167N5.3-012	4	4	0.70813	0.59453
IPI00003176;IPI00902529	L56;Serine protease 11;Serine protease HTRA1;cDNA FLJ34625 fis, clone KIDNE2015244, highly similar to Serine protease HTRA1 (EC 3.4.21.-)	HTRA;HTRA1;PRSS11	14	14	0.70913	0.69212
IPI00221224	Alanyl aminopeptidase;Aminopeptidase M;Aminopeptidase N;gp150;Microsomal aminopeptidase;Myeloid plasma membrane glycoprotein CD13;cDNA FLJ56120, highly similar to Aminopeptidase N (EC 3.4.11.2);cDNA FLJ51269, highly similar to Aminopeptidase N (EC 3.4.11.2);cDNA FLJ55496, highly similar to Aminopeptidase N (EC 3.4.11.2);cDNA FLJ56158, highly similar to Aminopeptidase N (EC 3.4.11.2);Membrane alan…	ANPEP;APN;CD13;PEPN	39	39	0.7113	0.53104
IPI00420065;IPI00795974;IPI00947243;IPI00945409	Acyl-CoA dehydrogenase family member 11;ACAD11 protein	ACAD11	5	5	0.71177	0.44155
IPI00025512;IPI00909453;IPI00924436	28 kDa heat shock protein;Estrogen-regulated 24 kDa protein;Heat shock 27 kDa protein;Heat shock protein beta-1;Stress-responsive protein 27;cDNA FLJ52243, highly similar to Heat-shock protein beta-1;Putative uncharacterized protein HSPB1	HSP27;HSP28;HSPB1	14	14	0.71191	0.97305
IPI00009896	Epoxide hydratase;Epoxide hydrolase 1;Microsomal epoxide hydrolase;cDNA, FLJ93975, highly similar to Homo sapiens epoxide hydrolase 1, microsomal (xenobiotic) (EPHX1), mRNA;EPHX1 protein	EPHX;EPHX1;EPOX	19	19	0.71258	0.70265
IPI00220014;IPI00645307;IPI00953196	Isopentenyl pyrophosphate isomerase 1;Isopentenyl-diphosphate Delta-isomerase 1;Putative uncharacterized protein IDI1	IDI1	8	8	0.71334	0.7993
IPI00301459;IPI00910263;IPI00908305	1-O-acylceramide synthase;Group XV phospholipase A2;LCAT-like lysophospholipase;Lysophospholipase 3;Lysosomal phospholipase A2;cDNA FLJ58244, highly similar to 1-O-acylceramide synthase (EC 2.3.1.-);cDNA FLJ57757, highly similar to 1-O-acylceramide synthase (EC 2.3.1.-)	LYPLA3;PLA2G15;UNQ341/PRO540	4	4	0.71357	0.80251
IPI00010700;IPI00893641;IPI00844237;IPI00893120;IPI00894143;IPI00642817;IPI00953633;IPI00941272;IPI00942384;IPI00942936;IPI00940401;IPI00084746;IPI00943318;IPI00941514;IPI00942314;IPI00940875;IPI00940155;IPI00854786;IPI00943144;IPI00939397;IPI00952705;IPI00940543;IPI00939969;IPI00885161;IPI00941298;IPI00940175	HLA-B-associated transcript 2;Large proline-rich protein BAT2;Protein G2;cDNA FLJ56600, highly similar to Large proline-rich protein BAT2;cDNA FLJ56925, highly similar to Large proline-rich protein BAT2;HLA-B associated transcript 2;Putative uncharacterized protein BAT2;Putative uncharacterized protein ENSP00000404184;Putative uncharacterized protein ENSP00000395679;Putative uncharacterized prote…	BAT2;G2;DAMA-236L13.4-001	5	5	0.71414	0.96876
IPI00395663;IPI00641886	Ankyrin repeat and SAM domain-containing protein 1A;Odin;cDNA FLJ60812, highly similar to Ankyrin repeat and SAM domain-containing protein 1A;ANKS1A protein	ANKS1;ANKS1A;KIAA0229	2	2	0.7145	0.8554
IPI00299066;IPI00871430;IPI00940263;IPI00922187	Leupaxin;cDNA FLJ51549, highly similar to Leupaxin;cDNA FLJ58628, highly similar to Leupaxin;Leupaxin variant;LPXN protein;cDNA FLJ51550, highly similar to Leupaxin	LDLP;LPXN	10	10	0.71508	0.7814
IPI00005651	Importin-13;Karyopherin-13;Ran-binding protein 13;cDNA FLJ77274, highly similar to Homo sapiens importin 13 (IPO13), mRNA;IPO13 protein	IPO13;KIAA0724;RANBP13	7	7	0.71545	0.83432
IPI00152011	PTPL1-associated RhoGAP protein 1;Rho GTPase-activating protein 29;Rho-type GTPase-activating protein 29	ARHGAP29;PARG1	4	4	0.7158	0.55288
IPI00294501	7-dehydrocholesterol reductase;Putative sterol reductase SR-2;Sterol Delta(7)-reductase;cDNA FLJ77740, highly similar to Homo sapiens 7-dehydrocholesterol reductase, mRNA;cDNA, FLJ93191, Homo sapiens 7-dehydrocholesterol reductase (DHCR7), mRNA;cDNA FLJ51181, highly similar to 7-dehydrocholesterol reductase (EC 1.3.1.21)	D7SR;DHCR7	7	7	0.71677	0.88577
IPI00180675;IPI00936821;IPI00179709;IPI00915791;IPI00218345;IPI00410402	Alpha-tubulin 3;Tubulin alpha-1A chain;Tubulin alpha-3 chain;Tubulin B-alpha-1;Alpha-tubulin;cDNA FLJ53743, highly similar to Tubulin alpha-3 chain;Alpha-tubulin 2;Alpha-tubulin 3C/D;Tubulin alpha-2 chain;Tubulin alpha-3C/D chain;cDNA FLJ77591, highly similar to Homo sapiens tubulin, alpha 2 (TUBA2), transcript variant 1, mRNA;Tubulin, alpha 2;Tubulin, alpha 2, isoform CRA_b;Alpha-tubulin 3E;Tubu…	TUBA1A;TUBA3;TUBA2;TUBA3C;TUBA3D;hCG_19100;TUBA3E	29	1	0.71743	0.96913
IPI00029817	Acetylneuraminyl hydrolase;G9 sialidase;Lysosomal sialidase;N-acetyl-alpha-neuraminidase 1;Sialidase-1;cDNA FLJ78216, highly similar to Homo sapiens lysosomal neuraminidase, mRNA;Neuraminidase variant;cDNA, FLJ93471, Homo sapiens sialidase 1 (lysosomal sialidase) (NEU1), mRNA;NEU1 protein;Sialidase 1 (Lysosomal sialidase);Sialidase 1 (Lysosomal sialidase), isoform CRA_a;Neurominidase;Neuraminidase	NANH;NEU1;DAAP-222I20.1-001;DADB-333F21.3-001;DAMA-196C9.1-001;DAMC-303C24.1-001;DAQB-331I12.2-001;DASS-36P22.1-001;hCG_43692;XXbac-BCX40G17.11-001;XXbac-BPG254B15.3-001	7	7	0.71906	0.71009
IPI00423570;IPI00423568;IPI00791238	c-Ki-ras;c-K-ras;GTPase KRas;GTPase KRas, N-terminally processed;Ki-Ras;K-Ras 2;PR310 c-K-ras protein;PR371 c-K-ras oncogene;P21 protein;C-has/bas p21 protein;C-ras-Ki-2 activated oncogene;C-H-ras-1 gene with novel codon 13 mutation;MDS N-ras oncogene exon 1 MDS = myelodysplastic syndrome;K-ras p21 protein;K-ras protein;K-RAS protein;Ha-Ras1 proto-oncoprotein variant	KRAS;KRAS2;RASK2;HRAS;K-RAS;K-ras	4	3	0.71986	0.77157
IPI00007840;IPI00218892	ATP-binding cassette sub-family G member 8;Sterolin-2;ATP-binding cassette, sub-family G (WHITE), member 8;ABCG8 protein;Sterolin 2	ABCG8	2	2	0.7202	0.86645
IPI00294186;IPI00375490;IPI00749059	Serine beta-lactamase-like protein LACTB, mitochondrial	LACTB;MRPL56;UNQ843/PRO1781	9	9	0.72129	0.9423
IPI00001633	Fibronectin-like domain-containing leucine-rich transmembrane protein 2;Leucine-rich repeat transmembrane protein FLRT2;cDNA FLJ32087 fis, clone OCBBF2000467, highly similar to Leucine-rich repeat transmembrane protein FLRT2;cDNA FLJ51243, highly similar to Leucine-rich repeat transmembrane protein FLRT2	FLRT2;KIAA0405;UNQ232/PRO265	3	3	0.72145	0.58652
IPI00942269;IPI00220901;IPI00926460;IPI00926241	Putative uncharacterized protein TBC1D4;Akt substrate of 160 kDa;TBC1 domain family member 4	TBC1D4;AS160;KIAA0603	5	5	0.72317	0.88715
IPI00921187;IPI00328260	cDNA FLJ77745, highly similar to Homo sapiens neutral sphingomyelinase (N-SMase) activation associated factor (NSMAF), mRNA;cDNA, FLJ94643, highly similar to Homo sapiens neutral sphingomyelinase (N-SMase) activation associated factor (NSMAF), mRNA;cDNA FLJ58357, highly similar to Protein FAN;cDNA FLJ50388, highly similar to Protein FAN;Factor associated with neutral sphingomyelinase activation;P…	FAN;NSMAF	5	5	0.72381	0.83974
IPI00009946	Mitochondrial import receptor subunit TOM34;Translocase of outer membrane 34 kDa subunit;cDNA FLJ54989, highly similar to Mitochondrial import receptor subunit TOM34	TOMM34;URCC3	14	14	0.72411	0.87921
IPI00027788	Brain cell membrane protein 1;Transmembrane 4 superfamily member 10;Transmembrane protein 47	BCMP1;TM4SF10;TMEM47	3	3	0.72422	0.80915
IPI00007253;IPI00216617	Protein TRS85 homolog;KIAA1012 protein;cDNA FLJ78765;cDNA FLJ10800 fis, clone NT2RP4000739, highly similar to Protein TRS85 homolog	KIAA1012	4	4	0.72474	0.82299
IPI00103940	Major facilitator superfamily domain-containing protein 10;Tetracycline transporter-like protein	MFSD10;TETRAN	5	5	0.72558	0.74972
IPI00173346	Glucose 1,6-bisphosphate synthase;Phosphoglucomutase-2-like 1;PMMLP	BM32A;PGM2L1	17	17	0.7282	0.90034
IPI00013079	Elastin microfibril interface-located protein 1;EMILIN-1	EMI;EMILIN1	15	15	0.72871	0.71584
IPI00783004;IPI00014897;IPI00827781;IPI00883983	1-phosphatidylinositol-4,5-bisphosphate phosphodiesterase beta-4;Phosphoinositide phospholipase C-beta-4;Phospholipase C-beta-4;Phospholipase C, beta 4	PLCB4;RP4-811H13.1-006	7	7	0.7302	0.50732
IPI00007722;IPI00942246;IPI00184670;IPI00215827;IPI00215826	cDNA, FLJ95309, highly similar to Homo sapiens adenosine monophosphate deaminase 2 (isoform L)(AMPD2), mRNA;Adenosine monophosphate deaminase 2 (Isoform L);AMP deaminase 2;AMP deaminase isoform L;cDNA FLJ55345, highly similar to AMP deaminase 2 (EC 3.5.4.6)	AMPD2;RP5-1160K1.5-002	26	26	0.73042	1.0147
IPI00916822;IPI00300952;IPI00909552;IPI00032473;IPI00916407;IPI00917407	Cyclophilin J;Cyclophilin-like protein PPIL3;Peptidyl-prolyl cis-trans isomerase-like 3;Rotamase PPIL3;Peptidyl-prolyl cis-trans isomerase;Putative uncharacterized protein PPIL3	PPIL3	2	2	0.73093	0.88553
IPI00878181	TBC1 domain family member 10B;TBC1 domain family, member 10B	FP2461;TBC1D10B	7	7	0.73141	0.84937
IPI00793181;IPI00020468;IPI00930282	Selenoprotein S;VCP-interacting membrane protein;VIMP	AD-015;SBBI8;SELS;VIMP;hCG_28037	2	2	0.73148	0.93996
IPI00782950;IPI00953419;IPI00646409;IPI00014878	nPKC-D1;nPKC-mu;Protein kinase C mu type;Protein kinase D;Serine/threonine-protein kinase D1;Protein kinase D1;Putative uncharacterized protein PRKD1	PKD;PKD1;PRKCM;PRKD1	8	5	0.73219	1.4774
IPI00845373;IPI00807463	DNA-binding factor KBF2;H2TF1;Lymphocyte translocation chromosome 10 protein;Nuclear factor NF-kappa-B p100 subunit;Nuclear factor NF-kappa-B p52 subunit;Nuclear factor of kappa light polypeptide gene enhancer in B-cells 2;Oncogene Lyt-10;cDNA FLJ75135, highly similar to Homo sapiens nuclear factor of kappa light polypeptide gene enhancer in B-cells 2 (p49/p100), mRNA;Nuclear factor of kappa ligh…	LYT10;NFKB2;hCG_25639	14	14	0.7324	0.86125
IPI00658215;IPI00015856;IPI00072257;IPI00658188;IPI00029820;IPI00657991;IPI00953251;IPI00658049	Aspartyl aminopeptidase;cDNA FLJ56420, highly similar to Aspartyl aminopeptidase (EC 3.4.11.21);Putative uncharacterized protein DNPEP;cDNA FLJ10915 fis, clone OVARC1000288, weakly similar to VACUOLAR AMINOPEPTIDASE I (EC 3.4.11.22);DNPEP protein;cDNA FLJ58475, highly similar to Aspartyl aminopeptidase (EC 3.4.11.21);Aspartyl aminopeptidase, isoform CRA_g;cDNA FLJ11809 fis, clone HEMBA1006309, hi…	ASPEP;DAP;DNPEP;hCG_15581	6	6	0.73323	0.84257
IPI00654731;IPI00295503	DEAD box protein 58;Probable ATP-dependent RNA helicase DDX58;Retinoic acid-inducible gene 1 protein;Retinoic acid-inducible gene I protein;cDNA FLJ44001 fis, clone TESTI4022716, highly similar to Probable ATP-dependent RNA helicase DDX58 (EC 3.6.1.-);DDX58 protein;DEAD (Asp-Glu-Ala-Asp) box polypeptide 58;cDNA FLJ13599 fis, clone PLACE1009925, highly similar to Probable ATP-dependent RNA helicas…	DDX58;RP11-334P12.2-002	3	3	0.73335	0.45414
IPI00470361;IPI00470360;IPI00470362;IPI00844319	Kin of irregular chiasm-like protein 1;Kin of IRRE-like protein 1;Nephrin-like protein 1;Kin of IRRE like (Drosophila);cDNA FLJ56360, highly similar to Kin of IRRE-like protein 1	KIRREL;KIRREL1;NEPH1;RP11-444M10.2-003;RP11-444M10.2-002	2	2	0.73387	0.96368
IPI00023191;IPI00941588;IPI00913835;IPI00879680;IPI00910932;IPI00913911;IPI00879576	cDNA FLJ54710, highly similar to Target of Myb protein 1;Putative uncharacterized protein TOM1;Target of myb1 (Chicken);Target of Myb protein 1;cDNA FLJ54716, highly similar to Target of Myb protein 1;cDNA FLJ39747 fis, clone SMINT2017432, highly similar to Target of Myb protein 1	CTA-286B10.5-010;TOM1;CTA-286B10.5-012;CTA-286B10.5-008	9	9	0.734	0.94666
IPI00010080;IPI00924637	Oxidative stress-responsive 1 protein;Serine/threonine-protein kinase OSR1;Putative uncharacterized protein OXSR1	KIAA1101;OSR1;OXSR1	20	17	0.73407	0.90247
IPI00100292;IPI00252412;IPI00913928;IPI00168532	Aminopeptidase-like 1;Probable aminopeptidase NPEPL1;cDNA, FLJ96778, highly similar to Homo sapiens aminopeptidase-like 1 (NPEPL1), mRNA;cDNA FLJ55989, highly similar to Probable aminopeptidase NPEPL1 (EC 3.4.11.-);Putative uncharacterized protein NPEPL1	KIAA1974;NPEPL1	4	4	0.73446	0.82851
IPI00294159;IPI00852927	Citrate transport protein;Solute carrier family 25 member 1;Tricarboxylate carrier protein;Tricarboxylate transport protein, mitochondrial;Mitochondrial citrate transport protein;cDNA FLJ60026, highly similar to Tricarboxylate transport protein, mitochondrial;Solute carrier family 25 (Mitochondrial carrier; citrate transporter), member 1, isoform CRA_b	SLC20A3;SLC25A1;hCG_17246	10	10	0.7353	0.75616
IPI00796919;IPI00441344;IPI00927191;IPI00441550	Beta-galactosidase;Acid beta-galactosidase;Elastin receptor 1;cDNA FLJ53291, highly similar to Beta-galactosidase-related protein	ELNR1;GLB1	14	14	0.73531	1.1285
IPI00100247	Thioredoxin domain-containing protein 13;Thioredoxin-related transmembrane protein 4	KIAA1162;PSEC0095;TMX4;TXNDC13;UNQ475/PRO938	5	5	0.73892	0.75207
IPI00016418;IPI00643943	1-acylglycerophosphocholine O-acyltransferase;1-alkylglycerophosphocholine O-acetyltransferase;Acetyl-CoA:lyso-platelet-activating factor acetyltransferase;Acyltransferase-like 1;Lysophosphatidylcholine acyltransferase 2	AYTL1;LPCAT2	6	6	0.73895	0.75284
IPI00375731;IPI00915253;IPI00549342;IPI00916428	G patch domain-containing protein 9;RNA-binding motif protein 10;RNA-binding protein 10;RNA-binding protein S1-1;Putative uncharacterized protein DKFZp686E2459;RBM10 protein	DXS8237E;GPATC9;GPATCH9;KIAA0122;RBM10;DKFZp686E2459	2	2	0.73971	0.89321
IPI00004928;IPI00328822	Egl nine homolog 1;Hypoxia-inducible factor prolyl hydroxylase 2;Prolyl hydroxylase domain-containing protein 2;SM-20;Egl nine-like protein 1 transcript variant 2;EGLN1 protein	C1orf12;EGLN1;PNAS-118;PNAS-137	2	2	0.73982	0.94782
IPI00291419	Acetyl-CoA acetyltransferase, cytosolic;Acetyl-CoA transferase-like protein;Cytosolic acetoacetyl-CoA thiolase;cDNA FLJ76813, highly similar to Homo sapiens acetyl-Coenzyme A acetyltransferase 2 (acetoacetyl Coenzyme A thiolase), mRNA;cDNA FLJ53975, highly similar to Acetyl-CoA acetyltransferase, cytosolic (EC 2.3.1.9);Acetyl-CoA acetyltransferase, cytosolic variant	ACAT2;ACTL	13	13	0.74135	0.85184
IPI00927606	Cellular glutathione peroxidase;Glutathione peroxidase 1;Glutathione peroxidase	GPX1	8	2	0.74136	0.65831
IPI00106783;IPI00065225	3 beta-hydroxysteroid dehydrogenase type 7;3 beta-hydroxysteroid dehydrogenase type VII;3-beta-hydroxy-Delta(5)-C27 steroid oxidoreductase;Cholest-5-ene-3-beta,7-alpha-diol 3-beta-dehydrogenase;cDNA FLJ32874 fis, clone TESTI2004000, highly similar to Rattus norvegicus cca2 mRNA;cDNA FLJ78326;cDNA FLJ78573;HCG1998636, isoform CRA_d	HSD3B7;hCG_1998636	4	4	0.74172	1.6875
IPI00549434;IPI00658113;IPI00658216;IPI00479741;IPI00941473;IPI00658185;IPI00022082;IPI00787280	Septin-8;Putative uncharacterized protein SEPT8;SEPT8 protein	KIAA0202;SEPT8	4	4	0.74393	1.0424
IPI00171692;IPI00171152;IPI00922889;IPI00927072;IPI00922400;IPI00170896;IPI00167072;IPI00925250;IPI00171691	Abhydrolase domain-containing protein 11;Williams-Beuren syndrome chromosomal region 21 protein;Putative uncharacterized protein ABHD11	ABHD11;PP1226;WBSCR21	2	2	0.7442	0.64701
IPI00021057;IPI00215695;IPI00215693;IPI00927273;IPI00927160;IPI00924945;IPI00215694	Electroneutral potassium-chloride cotransporter 1;Erythroid K-Cl cotransporter 1;Solute carrier family 12 member 4;cDNA FLJ60065, highly similar to Solute carrier family 12 member 4;Potassium/chloride cotransporter 1;cDNA FLJ55911, highly similar to Solute carrier family 12 member 4;cDNA FLJ53419, highly similar to Solute carrier family 12 member 4;cDNA, FLJ79314, highly similar to Solute carrier…	KCC1;SLC12A4	18	18	0.74669	0.98958
IPI00025729	Calcium signal-modulating cyclophilin ligand;Calcium modulating ligand;Calcium modulating ligand, isoform CRA_a;cDNA, FLJ93649, Homo sapiens calcium modulating ligand (CAMLG), mRNA	CAML;CAMLG;hCG_1981421	2	2	0.74696	0.81017
IPI00744115;IPI00895869;IPI00552419;IPI00952649	Propanoyl-CoA:carbon dioxide ligase subunit alpha;Propionyl-CoA carboxylase alpha chain, mitochondrial;cDNA, FLJ96567, highly similar to Homo sapiens propionyl Coenzyme A carboxylase, alpha polypeptide(PCCA), mRNA;Propionyl Coenzyme A carboxylase, alpha polypeptide;Propionyl Coenzyme A carboxylase, alpha polypeptide, isoform CRA_c;Propionyl-CoA carboxylase alpha subunit;cDNA FLJ59564, highly simi…	PCCA;hCG_1811327;RP11-151A6.1-001;RP11-151A6.1-004	3	3	0.747	0.8016
IPI00337495;IPI00472165;IPI00947400;IPI00939578	Lysyl hydroxylase 2;Procollagen-lysine,2-oxoglutarate 5-dioxygenase 2;cDNA FLJ55329, highly similar to Procollagen-lysine,2-oxoglutarate5-dioxygenase 2 (EC 1.14.11.4);Procollagen-lysine, 2-oxoglutarate 5-dioxygenase 2 isoform b variant;cDNA FLJ43712 fis, clone TESOP2004114, highly similar to Homo sapiens procollagen-lysine, 2-oxoglutarate 5-dioxygenase 2 (PLOD2), transcript variant 1, mRNA;PLOD2 …	PLOD2	27	27	0.74759	1.1656
IPI00009976	Interleukin-1 receptor-like 1 ligand;Putative T1/ST2 receptor-binding protein;Transmembrane emp24 domain-containing protein 1	IL1RL1L;IL1RL1LG;TMED1	3	3	0.74776	0.88364
IPI00790107;IPI00878685;IPI00018134;IPI00878303	Protein SOLO;Full-length cDNA 5-PRIME end of clone CS0DI001YE04 of Placenta of Homo sapiens (human)	SOLO	7	7	0.7482	0.93397
IPI00028618;IPI00940824	cDNA FLJ56323, highly similar to Methylated-DNA--protein-cysteinemethyltransferase (EC 2.1.1.63);6-O-methylguanine-DNA methyltransferase;Methylated-DNA--protein-cysteine methyltransferase;O-6-methylguanine-DNA-alkyltransferase;O6-methylguanine-DNA methyltransferase	MGMT	2	2	0.74834	0.88443
IPI00001690	Cullin-7;cDNA FLJ76468, highly similar to Homo sapiens cullin 7 (CUL7), mRNA;cDNA FLJ56181, highly similar to Cullin-7	CUL7;KIAA0076	8	7	0.74843	0.66911
IPI00939667;IPI00554538;IPI00298237;IPI00909516;IPI00554617;IPI00922058	Cell growth-inhibiting gene 1 protein;Lysosomal pepstatin-insensitive protease;Tripeptidyl aminopeptidase;Tripeptidyl-peptidase 1;Tripeptidyl-peptidase I;Putative uncharacterized protein TPP1;cDNA, FLJ92718, highly similar to Homo sapiens tripeptidyl peptidase I (TPP1), mRNA;cDNA FLJ56402, highly similar to Tripeptidyl-peptidase 1 (EC 3.4.14.9);Tripeptidyl-peptidase I variant;cDNA FLJ58558, highl…	CLN2;GIG1;TPP1;UNQ267/PRO304	10	10	0.74898	0.83822
IPI00093057	Coproporphyrinogen-III oxidase, mitochondrial;cDNA FLJ56733, highly similar to Coproporphyrinogen III oxidase, mitochondrial (EC 1.3.3.3)	CPO;CPOX;CPX	13	13	0.749	0.83255
IPI00020356;IPI00887765;IPI00789977	cDNA FLJ77111, highly similar to Homo sapiens microtubule-associated protein 1A (MAP1A), mRNA;MAP1A protein;Microtubule-associated protein 1A like protein;MAP1 light chain LC2;Microtubule-associated protein 1A;Proliferation-related protein p80	MAP1A;M1LP;MAP1L	63	63	0.7493	0.89911
IPI00032087;IPI00552729	Disco-interacting protein 2 homolog C;DIP2C protein;Novel protein	DIP2C;KIAA0934;RP11-486H9.2;RP11-486H9.2-004	2	2	0.74959	1.4622
IPI00917964;IPI00303280;IPI00916455	Putative uncharacterized protein MPP6;MAGUK p55 subfamily member 6;Veli-associated MAGUK 1;Membrane protein, palmitoylated 6 (MAGUK p55 subfamily member 6), isoform CRA_a	MPP6;VAM1;hCG_38837	4	4	0.74965	0.99368
IPI00003766	Ethylmalonic encephalopathy protein 1;Hepatoma subtracted clone one protein;Protein ETHE1, mitochondrial;cDNA, FLJ96390, highly similar to Homo sapiens protein expressed in thyroid (YF13H12), mRNA;Ethylmalonic encephalopathy 1, isoform CRA_a	ETHE1;HSCO;hCG_1995670	9	9	0.74986	0.63459
IPI00031708;IPI00793664	Beta-diketonase;Fumarylacetoacetase;Fumarylacetoacetate hydrolase;Putative uncharacterized protein DKFZp686F13224	FAH;DKFZp686F13224	10	10	0.75027	1.0408
IPI00884192;IPI00304814;IPI00745335;IPI00745800	Glutathione peroxidase 4;Phospholipid hydroperoxide glutathione peroxidase, mitochondrial;Glutathione peroxidase;GPX4 protein	GPX4	6	6	0.75062	0.83247
IPI00030328	Serine racemase;Serine racemase variant;Putative uncharacterized protein DKFZp762A2415	SRR;DKFZp762A2415	6	6	0.75085	0.99437
IPI00329573;IPI00302944;IPI00221384;IPI00941565	Collagen alpha-1(XII) chain;Collagen, type XII, alpha 1;Putative uncharacterized protein COL12A1	COL12A1;COL12A1L;RP1-238D15.1-002;RP1-238D15.1-007	110	109	0.75125	0.749
IPI00902504;IPI00166996;IPI00172510;IPI00396584;IPI00640607	cDNA FLJ44964 fis, clone BRAWH2016209, highly similar to Homo sapiens synovial apoptosis inhibitor 1, synoviolin (SYVN1), transcript variant 2, mRNA;E3 ubiquitin-protein ligase synoviolin;Synovial apoptosis inhibitor 1;FLJ00221 protein	HRD1;KIAA1810;SYVN1;FLJ00221	4	4	0.75154	0.90119
IPI00640341;IPI00328161;IPI00947340	38 kDa FK506-binding protein;FK506-binding protein 8;FKBPR38;Peptidyl-prolyl cis-trans isomerase FKBP8;Rotamase;cDNA, FLJ93891, Homo sapiens FK506 binding protein 8, 38kDa (FKBP8), mRNA;cDNA FLJ56370, highly similar to Homo sapiens FK506 binding protein 8, 38kDa (FKBP8), mRNA;FKBP8 isoform 1	FKBP38;FKBP8	10	10	0.75252	0.8195
IPI00024623	2-methyl branched chain acyl-CoA dehydrogenase;2-methylbutyryl-coenzyme A dehydrogenase;Short/branched chain specific acyl-CoA dehydrogenase, mitochondrial;cDNA FLJ57418, highly similar to Short/branched chain specific acyl-CoAdehydrogenase, mitochondrial (EC 1.3.99.-);Acyl-Coenzyme A dehydrogenase, short/branched chain;cDNA, FLJ94986, Homo sapiens acyl-Coenzyme A dehydrogenase, short/branched ch…	ACADSB;hCG_1781685;RP11-162A23.1-001	3	3	0.7529	0.6519
IPI00307162;IPI00291175	Metavinculin;Vinculin;cDNA FLJ59659, highly similar to Vinculin;cDNA FLJ45031 fis, clone BRAWH3018548, highly similar to Vinculin	VCL;RP11-178G16.3-002	73	73	0.75352	0.87665
IPI00003420;IPI00916186;IPI00915767;IPI00903288	APC-binding protein EB2;End-binding protein 2;Microtubule-associated protein RP/EB family member 2;cDNA FLJ54006, highly similar to Microtubule-associated protein RP/EB family member 2;cDNA FLJ58487, highly similar to Microtubule-associated protein RP/EB family member 2;cDNA FLJ33626 fis, clone BRAMY2022160, highly similar to Microtubule-associated protein RP/EB family member 2	MAPRE2;RP1	4	4	0.75398	0.6871
IPI00101645;IPI00908473;IPI00942978;IPI00945033;IPI00878976;IPI00945758;IPI00945285;IPI00910338	Putative adenosylhomocysteinase 3;S-adenosylhomocysteine hydrolase-like protein 2;S-adenosyl-L-homocysteine hydrolase 3;Adenosylhomocysteinase	AHCYL2;KIAA0828	3	3	0.75403	0.89031
IPI00296713;IPI00182138;IPI00909124;IPI00181753	Acrogranin;Granulin A;Granulin B;Granulin C;Granulin D;Granulin E;Granulin F;Granulin G;Granulin-1;Granulin-2;Granulin-3;Granulin-4;Granulin-5;Granulin-6;Granulin-7;Granulins;Paragranulin;Proepithelin;cDNA FLJ53342, highly similar to Granulins;Granulin variant;cDNA FLJ53692, moderately similar to Granulins;cDNA FLJ13286 fis, clone OVARC1001154, highly similar to Homo sapiens clone 24720 epithelin…	GRN	5	5	0.75411	0.78434
IPI00940960;IPI00301579	Epididymal secretory protein E1;Human epididymis-specific protein 1;Niemann-Pick disease type C2 protein;cDNA, FLJ92198, highly similar to Homo sapiens Niemann-Pick disease, type C2 (NPC2), mRNA;cDNA FLJ51947, highly similar to Epididymal secretory protein E1;Niemann-Pick disease, type C2 variant;cDNA FLJ59142, highly similar to Epididymal secretory protein E1	HE1;NPC2	7	7	0.75474	0.69991
IPI00290684;IPI00644522	2(3)-polynucleotidase;Bifunctional polynucleotide phosphatase/kinase;DNA 5-kinase/3-phosphatase;Polynucleotide 3-phosphatase;Polynucleotide 5-hydroxyl-kinase;Polynucleotide kinase-3-phosphatase;PNKP protein	PNKP	7	7	0.75508	0.84163
IPI00014361;IPI00791788;IPI00909958	GDP-4-keto-6-deoxy-D-mannose-3,5-epimerase-4-reductase;GDP-L-fucose synthase;Protein FX;Red cell NADP(H)-binding protein;Short-chain dehydrogenase/reductase family 4E member 1;cDNA FLJ39433 fis, clone PROST2004142, highly similar to GDP-L-fucose synthetase (EC 1.1.1.271);cDNA FLJ57685, highly similar to GDP-L-fucose synthetase (EC 1.1.1.271)	SDR4E1;TSTA3	9	9	0.75516	1.0247
IPI00008485;IPI00643595	Citrate hydro-lyase;Cytoplasmic aconitate hydratase;Ferritin repressor protein;Iron regulatory protein 1;Iron-responsive element-binding protein 1;Aconitase 1 variant;Aconitase 1, soluble	ACO1;IREB1;IRP1;RP11-334P12.1-003	22	22	0.75556	0.66257
IPI00645994;IPI00641339;IPI00872386;IPI00011998;IPI00646673	cDNA FLJ42825 fis, clone BRCAN2016619, highly similar to Breast cancer anti-estrogen resistance protein 1;cDNA FLJ56057, highly similar to Breast cancer anti-estrogen resistance protein 1;cDNA, FLJ95582, highly similar to Homo sapiens breast cancer anti-estrogen resistance 1 (BCAR1),mRNA;cDNA FLJ55515, highly similar to Breast cancer anti-estrogen resistanceprotein 1;Breast cancer anti-estrogen r…	BCAR1;CAS;CASS1;CRKAS;hCG_20581	7	7	0.75564	1.0449
IPI00010090	Gamma-ECS regulatory subunit;Gamma-glutamylcysteine synthetase regulatory subunit;GCS light chain;Glutamate--cysteine ligase modifier subunit;Glutamate--cysteine ligase regulatory subunit;Glutamate-cysteine ligase modifier subunit	GCLM;GLCLR	7	7	0.75601	0.79737
IPI00009507;IPI00335277;IPI00945195	Pantophysin;Synaptophysin-like protein 1;Synaptophysin-like 1, isoform CRA_a;Synaptophysin-like protein;cDNA FLJ75789, highly similar to Homo sapiens synaptophysin-like 1 (SYPL1), transcript variant 1, mRNA;Synaptophysin-like 1, isoform CRA_b;Putative uncharacterized protein SYPL1	SYPL;SYPL1;hCG_16932;tcag7.98	3	3	0.75651	1.5017
IPI00383597;IPI00946699;IPI00477139	Anion exchange protein 2;Non-erythroid band 3-like protein;Solute carrier family 4 member 2;Anion exchanger 2 type a variant;AE2 anion exchanger;Anion exchanger 2 type b2;Anion exchanger 2 type a;cDNA FLJ58574, highly similar to Anion exchange protein 2;Anion exchanger 2 type b1;SLC4A2 protein	AE2;EPB3L1;HKB3;MPB3L;SLC4A2	3	3	0.75666	0.85632
IPI00216461;IPI00894323;IPI00892987	Acylphosphatase, muscle type isozyme;Acylphosphatase-2;Acylphosphate phosphohydrolase 2;Putative uncharacterized protein ACYP2;Acylphosphatase	ACYP;ACYP2	4	4	0.75768	0.91172
IPI00329625;IPI00940204;IPI00477123;IPI00945654;IPI00945791;IPI00946301	cDNA FLJ56153, highly similar to Homo sapiens transforming growth factor beta regulator 4 (TBRG4), transcript variant 1, mRNA;Cell cycle progression restoration protein 2;FAST kinase domain-containing protein 4;Protein TBRG4;Transforming growth factor beta regulator 4;cDNA FLJ12513 fis, clone NT2RM2001743, highly similar to Homo sapiens transforming growth factor beta regulator 4 (TBRG4), transcr…	CPR2;FASTKD4;KIAA0948;TBRG4	7	7	0.75771	1.0283
IPI00305698;IPI00915421	Gamma-glutamyl carboxylase;Vitamin K gamma glutamyl carboxylase;Vitamin K-dependent gamma-carboxylase;cDNA, FLJ93613, highly similar to Homo sapiens gamma-glutamyl carboxylase (GGCX), mRNA;Gamma-glutymyl carboxylase;Gamma-glutamyl carboxylase variant;cDNA FLJ53359, highly similar to Vitamin K-dependent gamma-carboxylase (EC 6.4.-.-);cDNA FLJ53640, highly similar to Vitamin K-dependent gamma-carbo…	GC;GGCX	12	12	0.75774	0.80695
IPI00182180;IPI00935722	DUBA-5;OTU domain-containing protein 6B;cDNA FLJ60450, highly similar to OTU domain-containing protein 6B	CGI-77;DUBA5;OTUD6B	5	5	0.75775	1.2649
IPI00012102;IPI00908404	Glucosamine-6-sulfatase;N-acetylglucosamine-6-sulfatase;cDNA FLJ75883, highly similar to Homo sapiens glucosamine (N-acetyl)-6-sulfatase (Sanfilippo disease IIID) (GNS), mRNA;cDNA FLJ51090, highly similar to N-acetylglucosamine-6-sulfatase (EC 3.1.6.14);cDNA FLJ54262, highly similar to N-acetylglucosamine-6-sulfatase (EC 3.1.6.14);Putative uncharacterized protein DKFZp686E12166;cDNA FLJ51188, hig…	GNS;DKFZp686E12166	13	13	0.75914	0.85767
IPI00002478;IPI00216762;IPI00216758;IPI00216760	Endothelin-converting enzyme 1;cDNA FLJ59212, highly similar to Endothelin-converting enzyme 1 (EC 3.4.24.71);Endothelin converting enzyme 1, isoform CRA_e;Endothelin-converting enzyme-1c	ECE1;hCG_38869	10	10	0.76002	0.61766
IPI00003706;IPI00922492;IPI00878256;IPI00102991;IPI00941661;IPI00033611	RNA-binding motif, single-stranded-interacting protein 2;Suppressor of CDC2 with RNA-binding motif 3;cDNA FLJ50371, highly similar to RNA-binding motif,single-stranded-interacting protein 2;cDNA FLJ53090, moderately similar to RNA-binding motif, single-stranded-interacting protein 2;Putative uncharacterized protein ENSP00000395989;cDNA FLJ61322, highly similar to RNA-binding motif,single-stranded…	RBMS2;SCR3;C2orf12;MSSP;MSSP1;RBMS1;SCR2	3	3	0.76161	1.0898
IPI00852987;IPI00292858;IPI00853163	cDNA, FLJ95575, highly similar to Homo sapiens endothelial cell growth factor 1 (platelet-derived) (ECGF1), mRNA;Gliostatin;Platelet-derived endothelial cell growth factor;TdRPase;Thymidine phosphorylase;Putative uncharacterized protein TYMP	ECGF1;TYMP	7	7	0.76163	0.62109
IPI00005809	Cavin-2;Phosphatidylserine-binding protein;PS-p68;Serum deprivation-response protein;cDNA FLJ78516	SDPR	9	9	0.76277	0.70934
IPI00807573;IPI00021448;IPI00295788;IPI00333040	Phosphatidylinositol 3-kinase 85 kDa regulatory subunit alpha;Phosphatidylinositol 3-kinase regulatory subunit alpha;cDNA FLJ61371, highly similar to Phosphatidylinositol 3-kinase regulatory subunit alpha;cDNA FLJ37466 fis, clone BRAWH2011860, highly similar to Phosphatidylinositol 3-kinase regulatory subunit alpha;cDNA FLJ44373 fis, clone TRACH3009455, highly similar to Phosphatidylinositol 3-ki…	GRB1;PIK3R1	9	8	0.76297	0.67629
IPI00043622;IPI00184707	FERM domain-containing protein 6;Willin;cDNA, FLJ96877;cDNA FLJ44557 fis, clone UTERU3007913, highly similar to FERM domain-containing protein 6;Putative uncharacterized protein DKFZp686J08125	C14orf31;FRMD6;DKFZp686J08125	15	15	0.76425	0.75994
IPI00215716;IPI00032230;IPI00922914;IPI00215717	4.1B;Band 4.1-like protein 3;Differentially expressed in adenocarcinoma of the lung protein 1;cDNA FLJ77757;cDNA, FLJ95236, highly similar to Homo sapiens differentially expressed in adenocarcinoma of the lung, mRNA;cDNA FLJ46689 fis, clone TRACH3012106, highly similar to Band 4.1-like protein 3;cDNA FLJ37633 fis, clone BRCOC2017652, highly similar to Band 4.1-like protein 3;cDNA FLJ54069, highly…	DAL1;EPB41L3;KIAA0987	17	16	0.76499	0.73535
IPI00329591;IPI00643249;IPI00843752;IPI00647101	Required for meiotic nuclear division protein 1 homolog;cDNA: FLJ22827 fis, clone KAIA4044;Required for meiotic nuclear division 1 homolog (S. cerevisiae)	C6orf96;RMND1;RP11-351K16.6-006	2	2	0.76532	0.87486
IPI00296830;IPI00744623;IPI00395737	Leucine zipper protein 1;LUZP1 protein	LUZP1;RP1-184J9.3-002	31	31	0.76554	1.0725
IPI00162330;IPI00335130;IPI00395764	39S ribosomal protein L2, mitochondrial;39S ribosomal protein L37, mitochondrial;Mitochondrial ribosomal protein L37;Putative uncharacterized protein MRPL37;Mitochondrial ribosomal protein L37 variant 2	HSPC235;MRPL2;MRPL37;RPML2;RP5-997D24.1-003	5	5	0.76559	0.78635
IPI00001952	Endonuclease domain-containing 1 protein;cDNA FLJ77325	ENDOD1;KIAA0830	2	2	0.76589	0.6623
IPI00382843;IPI00022284;IPI00797025;IPI00902623;IPI00646788	Major prion protein;ASCR;PrP27-30;PrP33-35C;cDNA FLJ52533, highly similar to Major prion protein;cDNA FLJ52543, highly similar to Major prion protein;cDNA FLJ52548, highly similar to Major prion protein;cDNA FLJ33256 fis, clone ASTRO2005557, highly similar to MAJOR PRION PROTEIN	PRNP;PRIP;PRP;hCG_1785425;RP5-1068H6.2-004	3	3	0.76685	0.67269
IPI00296157;IPI00909005;IPI00335161;IPI00915989	All-trans-13,14-dihydroretinol saturase;All-trans-retinol 13,14-reductase;cDNA FLJ54014, highly similar to All-trans-retinol 13,14-reductase(EC 1.3.99.23)	RETSAT;UNQ439/PRO872	14	14	0.76753	1.0775
IPI00914566;IPI00914971;IPI00902799;IPI00382869	Dimethylallyltranstransferase;Farnesyl diphosphate synthase;Farnesyl pyrophosphate synthase;Geranyltranstransferase;cDNA FLJ12779 fis, clone NT2RP2001748, moderately similar to FARNESYL PYROPHOSPHATE SYNTHETASE;Farnesyl pyrophosphate synthetase like-4 protein	FDPS;FPS;KIAA1293	12	12	0.76764	0.7121
IPI00020124;IPI00910072	Phosphatidylinositol 4-kinase type 2-alpha;Phosphatidylinositol 4-kinase type II-alpha;cDNA FLJ56960, highly similar to Homo sapiens phosphatidylinositol 4-kinase type II (PI4KII), mRNA	PI4K2A	9	9	0.76767	0.76373
IPI00551024	ATP-dependent dihydroxyacetone kinase;Bifunctional ATP-dependent dihydroxyacetone kinase/FAD-AMP lyase (cyclizing);FAD-AMP lyase (cyclic FMN forming);FAD-AMP lyase (cyclizing);FMN cyclase;Glycerone kinase;Dha kinase/FMN cyclase splice variant;Putative uncharacterized protein DKFZp586B1621	DAK;DKFZp586B1621	10	10	0.76772	0.86249
IPI00028040;IPI00922814;IPI00556443	Cytochrome b5-related protein;Fatty acid desaturase 3;cDNA FLJ61272, highly similar to Homo sapiens fatty acid desaturase 3 (FADS3), mRNA;Fatty acid desaturase 3 variant	CYB5RP;FADS3	4	4	0.76816	0.72959
IPI00300805;IPI00289113	E3 ubiquitin-protein ligase LRSAM1;Leucine-rich repeat and sterile alpha motif-containing protein 1;Tsg101-associated ligase	LRSAM1;TAL;UNQ6496/PRO21356	11	11	0.76848	1.0917
IPI00219532;IPI00924835	Engulfment and cell motility protein 1;Protein ced-12 homolog;cDNA FLJ77700, highly similar to Homo sapiens engulfment and cell motility 1 (ELMO1), transcript variant 1, mRNA;Engulfment and cell motility 1 (Ced-12 homolog, C. elegans);Engulfment and cell motility 1, isoform CRA_c;cDNA FLJ54007, highly similar to Engulfment and cell motility protein 1(CED-12 homolog)	ELMO1;KIAA0281;hCG_18181;tcag7.471	2	2	0.7686	0.65784
IPI00019600;IPI00789287	DDVit 1;Enterocyte differentiation-associated factor 1;Enterocyte differentiation-promoting factor 1;MMS2 homolog;Ubiquitin-conjugating enzyme E2 variant 2;Vitamin D3-inducible protein;cDNA, FLJ93989, Homo sapiens ubiquitin-conjugating enzyme E2 variant 2 (UBE2V2),mRNA;Ubiquitin-conjugating enzyme E2 variant 2, isoform CRA_b	MMS2;UBE2V2;UEV2;hCG_1640505	8	4	0.76924	0.79737
IPI00065063	Dehydrogenase/reductase SDR family member 1	DHRS1	6	6	0.76998	0.82199
IPI00221393;IPI00005068;IPI00642657	CDw92;Choline transporter-like protein 1;Solute carrier family 44 member 1;cDNA FLJ42936 fis, clone BRSSN2014424, highly similar to Choline transporter-like protein 1	CD92;CDW92;CTL1;SLC44A1	5	5	0.77013	1.0674
IPI00442210;IPI00925810;IPI00925186;IPI00924519;IPI00442211;IPI00442214;IPI00299588;IPI00925454	Abelson interactor 2;Abl interactor 2;Abl-binding protein 3;Arg-binding protein 1;cDNA FLJ59236, highly similar to Abl interactor 2;cDNA FLJ52274, highly similar to Homo sapiens abl interactor 2 (ABI2), mRNA;cDNA, FLJ79242, highly similar to Homo sapiens abl interactor 2 (ABI2), mRNA;Putative uncharacterized protein ABI-2;cDNA FLJ51071, highly similar to Abl interactor 2;cDNA FLJ52114, highly sim…	ABI2;ARGBPIA;ABI-2;argBPIB	3	3	0.77033	0.7943
IPI00827930;IPI00181911;IPI00645852	Tetratricopeptide repeat protein 39C;cDNA FLJ51224	C18orf17;TTC39C	5	5	0.77053	0.70524
IPI00100154;IPI00654582;IPI00167490	Toll-interacting protein;cDNA FLJ33531 fis, clone BRAMY2007255, highly similar to Toll-interacting protein;cDNA FLJ45180 fis, clone BRAWH3047565, highly similar to Toll-interacting protein;cDNA, FLJ96670, Homo sapiens toll interacting protein (TOLLIP), mRNA;Toll interacting protein;Toll interacting protein, isoform CRA_a;TOLLIP protein;Toll interacting protein variant;cDNA FLJ39374 fis, clone PEB…	TOLLIP;hCG_40380	9	9	0.77089	1.0453
IPI00065276;IPI00332071;IPI00787285;IPI00385430	Alveolar soft part sarcoma chromosomal region candidate gene 1 protein;Alveolar soft part sarcoma locus;Renal papillary cell carcinoma protein 17;Tether containing UBX domain for GLUT4;UBX domain-containing protein 9;Putative uncharacterized protein ASPSCR1	ASPL;ASPSCR1;RCC17;TUG;UBXD9;UBXN9	11	11	0.77196	0.94653
IPI00291238;IPI00290638;IPI00386562	Filamin-binding LIM protein 1;Migfilin;Mitogen-inducible 2-interacting protein	FBLIM1;FBLP1	9	9	0.77221	1.1325
IPI00299040	Autosomal dominant polycystic kidney disease type II protein;Polycystic kidney disease 2 protein;Polycystin-2;Polycystwin;R48321;cDNA FLJ50446, highly similar to Polycystin-2;cDNA FLJ50473, highly similar to Polycystin-2;cDNA FLJ50496, highly similar to Polycystin-2	PKD2	5	5	0.77222	0.65526
IPI00030099	Adenylate cyclase type 9;Adenylate cyclase type IX;Adenylyl cyclase 9;ATP pyrophosphate-lyase 9;ADCY9 protein	ADCY9;KIAA0520	2	2	0.77232	0.71392
IPI00014319;IPI00871928	Aryl hydrocarbon receptor-associated protein 3;Influenza virus NS1A-binding protein;cDNA FLJ10411 fis, clone NT2RP1000035, highly similar to Homo sapiens influenza virus NS1A binding protein (IVNS1ABP), transcript variant 1, mRNA;cDNA FLJ12958 fis, clone NT2RP2005539, highly similar to Homo sapiens influenza virus NS1A binding protein (IVNS1ABP), transcript variant 1, mRNA;cDNA FLJ36593 fis, clon…	ARA3;FLARA3;HSPC068;IVNS1ABP;KIAA0850;NS1;NS1BP;DKFZp686K06216	5	5	0.77242	0.88563
IPI00478521;IPI00644941;IPI00855894	Rab-interacting lysosomal-like protein 1;RILP-like protein 1	RILPL1	7	7	0.77266	1.12
IPI00554521;IPI00878408;IPI00382931	Cell proliferation-inducing gene 15 protein;Ferritin heavy chain;Ferritin	FTH;FTH1;FTHL6;OK/SW-cl.84;PIG15	8	8	0.77376	0.83175
IPI00012434;IPI00759702;IPI00925069;IPI00925710	MLN64 N-terminal domain homolog;STARD3 N-terminal-like protein;cDNA, FLJ96453;STARD3 N-terminal like;STARD3 N-terminal like, isoform CRA_a;Putative uncharacterized protein STARD3NL	MENTHO;STARD3NL;UNQ855/PRO1864;hCG_16681;tcag7.481	2	2	0.77382	0.69221
IPI00793155;IPI00943300;IPI00797402;IPI00328180;IPI00908406;IPI00788998;IPI00410673;IPI00796900;IPI00790959;IPI00941265;IPI00795399;IPI00791799;IPI00927142;IPI00794062	Putative uncharacterized protein RAB34;Ras-related protein Rab-34;Ras-related protein Rab-39;Ras-related protein Rah;RAB34 protein;cDNA FLJ54253, highly similar to Ras-related protein Rab-34;cDNA FLJ61141, highly similar to Ras-related protein Rab-34;Ras-related GTP-binding protein RAB39	RAB34;RAB39;RAH	9	9	0.77391	0.89462
IPI00171459;IPI00909286	Inactive hydroxysteroid dehydrogenase-like protein 1;cDNA FLJ52861, moderately similar to Homo sapiens hydroxysteroid dehydrogenase like 1 (HSDL1), mRNA	HSDL1	7	7	0.77395	0.92637
IPI00479125;IPI00647466	Formin-binding protein 2;Rho GTPase-activating protein 34;SLIT-ROBO Rho GTPase-activating protein 2;SLIT-ROBO Rho GTPase activating protein 2;SRGAP2 protein;cDNA FLJ10023 fis, clone HEMBA1000608, highly similar to SLIT-ROBO Rho GTPase-activating protein 2;cDNA FLJ61210, highly similar to SLIT-ROBO Rho GTPase-activating protein 2;cDNA FLJ60271, highly similar to SLIT-ROBO Rho GTPase-activating pro…	ARHGAP34;FNBP2;KIAA0456;SRGAP2;RP11-421E17.2-001;RP11-421E17.2-002	3	3	0.77413	0.93795
IPI00023605;IPI00220243	Binder of Rho GTPases 5;Cdc42 effector protein 1;Serum protein MSE55;CDC42 effector protein (Rho GTPase binding) 1	BORG5;CDC42EP1;CEP1;MSE55;RP5-1177I5.4-002	4	4	0.77437	0.83245
IPI00374076	Fat storage-inducing transmembrane protein 2;Fat-inducing protein 2	C20orf142;FIT2;FITM2	2	2	0.77572	0.78582
IPI00019407;IPI00646262	Protein H105e3;Sterol-4-alpha-carboxylate 3-dehydrogenase, decarboxylating;Putative uncharacterized protein NSDHL	H105E3;NSDHL	17	17	0.77573	0.83079
IPI00414463;IPI00296370;IPI00872246;IPI00651717	Leucine carboxyl methyltransferase 1;Protein-leucine O-methyltransferase;Putative uncharacterized protein LCMT1	CGI-68;LCMT;LCMT1	2	2	0.77605	1.2094
IPI00307257;IPI00640908	TBC1 domain family member 9B;cDNA FLJ10611 fis, clone NT2RP2005315, highly similar to Homo sapiens KIAA0676 protein;TBC1 domain family, member 9B;TBC1 domain family, member 9B (With GRAM domain);cDNA FLJ10334 fis, clone NT2RM2000649, highly similar to Homo sapiens KIAA0676 protein;cDNA FLJ90310 fis, clone NT2RP2001200, highly similar to Homo sapiens KIAA0676 protein;TBC1D9B protein	KIAA0676;TBC1D9B	14	14	0.7767	0.91623
IPI00019349	Putative sodium-coupled neutral amino acid transporter 7;cDNA FLJ57572, highly similar to Homo sapiens amino acid transporter (FLJ10815), mRNA	SLC38A7	2	2	0.77691	0.94577
IPI00914048;IPI00027794;IPI00940858	Basophilic leukemia-expressed protein Bles03;Protein p5326;UPF0696 protein C11orf68	BLES03;C11orf68	5	5	0.77736	0.71166
IPI00419194;IPI00432867;IPI00945158	Isoamyl acetate-hydrolyzing esterase 1 homolog;IAH1 protein;cDNA FLJ60023;HCG1685787, isoform CRA_b	IAH1;hCG_1685787	4	4	0.77741	0.9122
IPI00796379;IPI00004656;IPI00930068;IPI00941461	cDNA FLJ57067, highly similar to Beta-2-microglobulin;Beta-2-microglobulin;Beta-2-microglobulin form pI 5.3;Beta 2-microglobulin protein	B2M;CDABP0092;HDCMA22P;beta 2-microglobulin	2	2	0.77832	0.74135
IPI00152007	164 kDa Rho-specific guanine-nucleotide exchange factor;Rho guanine nucleotide exchange factor 17;Tumor endothelial marker 4	ARHGEF17;KIAA0337;TEM4	3	3	0.77876	1.0119
IPI00018311;IPI00011578;IPI00654584;IPI00657724;IPI00922797	Neuroplastin;Stromal cell-derived receptor 1;cDNA, FLJ94993, Homo sapiens stromal cell derived factor receptor 1 (SDFR1),transcript variant alpha, mRNA;Neuroplastin, isoform CRA_b;Putative uncharacterized protein DKFZp566H1924;Homo sapiens clone 23742;cDNA FLJ57778, highly similar to Neuroplastin	NPTN;SDFR1;SDR1;hCG_38795;DKFZp566H1924	7	7	0.77898	0.9419
IPI00410034;IPI00789960;IPI00791796	Amino acid transporter A2;Protein 40-9-1;Sodium-coupled neutral amino acid transporter 2;Solute carrier family 38 member 2;System A amino acid transporter 2;System A transporter 1;System N amino acid transporter 2;cDNA FLJ75876, highly similar to Homo sapiens solute carrier family 38, member 2 (SLC38A2), mRNA	ATA2;KIAA1382;SAT2;SLC38A2;SNAT2	4	4	0.77975	0.8633
IPI00604624;IPI00873590;IPI00451430;IPI00451429;IPI00917949	Amyotrophic lateral sclerosis 2 chromosomal region candidate gene 1 protein;NIF3-like protein 1;Putative uncharacterized protein DKFZp762L015;NIF3L1 isoform beta;Putative uncharacterized protein NIF3L1;NIF3L1 isoform gamma	ALS2CR1;MDS015;My018;NIF3L1;DKFZp762L015	5	5	0.78123	0.99453
IPI00645702	CTP synthase 2;CTP synthetase 2;UTP--ammonia ligase 2;cDNA: FLJ22001 fis, clone HEP06629	CTPS2	3	3	0.78236	0.7481
IPI00005677;IPI00640892	Acyl-CoA:dihydroxyacetonephosphateacyltransferase;Dihydroxyacetone phosphate acyltransferase;Glycerone-phosphate O-acyltransferase;cDNA, FLJ94903, highly similar to Homo sapiens glyceronephosphate O-acyltransferase (GNPAT), mRNA;cDNA FLJ13891 fis, clone THYRO1001617, highly similar to Dihydroxyacetone phosphate acyltransferase;cDNA FLJ53146, highly similar to Dihydroxyacetone phosphate acyltransf…	DAPAT;DHAPAT;GNPAT;RP5-876B10.1-002	11	11	0.78272	0.89098
IPI00332106;IPI00645060;IPI00220556	Hematopoietic PBX-interacting protein;Pre-B-cell leukemia transcription factor-interacting protein 1;cDNA FLJ58285, highly similar to Homo sapiens pre-B-cell leukemia transcription factor interacting protein 1 (PBXIP1), mRNA;cDNA FLJ58659, highly similar to Homo sapiens pre-B-cell leukemia transcription factor interacting protein 1 (PBXIP1), mRNA;cDNA FLJ58464, highly similar to Homo sapiens pre-…	HPIP;PBXIP1	14	14	0.78295	0.97483
IPI00796934;IPI00419919;IPI00173589	cDNA FLJ78093, highly similar to Homo sapiens ribosomal protein L29 (RPL29), mRNA;60S ribosomal protein L29;Cell surface heparin-binding protein HIP;Ribosomal protein L29 (RPL29) pseudogene;Ribosomal protein L29	RPL29;RP11-632C17__A.1-001	3	3	0.78316	0.82408
IPI00921468;IPI00921125;IPI00925594	GATS-like protein 2;GATS-like protein 1	GATSL2;GATSL1	3	3	0.78423	0.89103
IPI00514301;IPI00555605;IPI00641315;IPI00937304;IPI00877929	Calcium/calmodulin-dependent serine protein kinase;Peripheral plasma membrane protein CASK;Protein lin-2 homolog;Putative uncharacterized protein CASK;Calcium/calmodulin-dependent serine protein kinase (MAGUK family)	CASK;LIN2;RP11-540L11.1-006	11	11	0.7845	0.74347
IPI00761017;IPI00396399	Androgen receptor coactivator 55 kDa protein;Androgen receptor-associated protein of 55 kDa;Hydrogen peroxide-inducible clone 5 protein;Transforming growth factor beta-1-induced transcript 1 protein	ARA55;TGFB1I1	10	10	0.78469	1.192
IPI00747403;IPI00410657	mRNA (guanine-N(7)-)-methyltransferase;mRNA cap guanine-N7 methyltransferase;mRNA cap methyltransferase;RG7MT1;cDNA FLJ77439, highly similar to Homo sapiens hCMT1b mRNA (guanine-7-)methyltransferase;cDNA FLJ50784, highly similar to Homo sapiens RNA (guanine-7-) methyltransferase (RNMT), mRNA;cDNA FLJ61036, highly similar to Homo sapiens RNA (guanine-7-) methyltransferase (RNMT), mRNA;RNMT protein…	KIAA0398;RNMT;hCMT1c	4	4	0.78509	0.81123
IPI00295386;IPI00795334;IPI00909888	15-hydroxyprostaglandin dehydrogenase [NADP+];Carbonyl reductase [NADPH] 1;NADPH-dependent carbonyl reductase 1;Prostaglandin 9-ketoreductase;Prostaglandin-E(2) 9-reductase;Putative uncharacterized protein CBR1;Carbonyl reductase 1, isoform CRA_c;cDNA FLJ60474, highly similar to Carbonyl reductase	CBR;CBR1;CRN;hCG_401084	18	16	0.78554	0.87249
IPI00217282	DCN1-like protein 3;DCUN1 domain-containing protein 3;Defective in cullin neddylation protein 1-like protein 3	DCUN1D3	2	2	0.78586	0.8249
IPI00002523;IPI00181795	Cysteine-S-conjugate beta-lyase;Glutamine transaminase K;Glutamine--phenylpyruvate transaminase;Kynurenine aminotransferase I;Kynurenine--oxoglutarate transaminase 1;Kynurenine--oxoglutarate transaminase I;cDNA FLJ77833, highly similar to H.sapiens glutamine transaminase K;cDNA, FLJ95217, Homo sapiens cysteine conjugate-beta lyase; cytoplasmic (glutaminetransaminase K, kyneurenine aminotransferas…	CCBL1;hCG_30593	3	3	0.78639	1.0848
IPI00328838;IPI00182106;IPI00651636;IPI00658093	Menin;Menin I147F variant;Menin variant;Menin W471C variant;Menin L414P variant;Menin L413R variant;Menin 375del21 variant;MEN1 protein;mRNA 3-region (unknown function)	MEN1;SCG2	2	2	0.78655	0.98046
IPI00930706;IPI00014398;IPI00647207;IPI00922730;IPI00055606;IPI00922545;IPI00643324;IPI00922769;IPI00029028;IPI00644118;IPI00641404;IPI00645286;IPI00644668;IPI00639828	cDNA FLJ55259, highly similar to Four and a half LIM domains protein 1;cDNA FLJ55242, highly similar to Four and a half LIM domains protein 1;Four and a half LIM domains 1, isoform CRA_c;Four and a half LIM domains 1 variant;Four and a half LIM domains protein 1;Skeletal muscle LIM-protein 1;cDNA FLJ53665, highly similar to Four and a half LIM domains protein 1;cDNA FLJ16189 fis, clone BRTHA20127…	FHL1;hCG_33097;SLIM1;RP11-535K18.1-007;RP11-535K18.1-003;RP11-535K18.1-008;RP11-535K18.1-012;RP11-535K18.1-006;RP11-535K18.1-011;RP11-535K18.1-013	10	10	0.78664	0.62069
IPI00026262;IPI00220356;IPI00941179	p120GAP;Ras GTPase-activating protein 1;Ras p21 protein activator;KCNK4 protein;cDNA FLJ53191, highly similar to Ras GTPase-activating protein 1;cDNA FLJ59756, highly similar to Ras GTPase-activating protein 1;RAS p21 protein activator 1 isoform 1 variant;Putative uncharacterized protein DKFZp434N071;RASA1 protein;cDNA FLJ61389, highly similar to Ras GTPase-activating protein 1	RASA;RASA1;KCNK4;DKFZp434N071	27	27	0.78678	0.86315
IPI00029605;IPI00953694;IPI00645888;IPI00646669	Chondroitinsulfatase;Galactose-6-sulfate sulfatase;N-acetylgalactosamine-6-sulfatase;N-acetylgalactosamine-6-sulfate sulfatase;cDNA, FLJ93045, highly similar to Homo sapiens galactosamine (N-acetyl)-6-sulfate sulfatase (Morquiosyndrome, mucopolysaccharidosis type IVA) (GALNS), mRNA;Putative uncharacterized protein;FLJ00319 protein;cDNA FLJ11426 fis, clone HEMBA1001059, highly similar to Human N-a…	GALNS;FLJ00319;DKFZp686M2125	2	2	0.78679	1.0988
IPI00018314;IPI00880099;IPI00472087;IPI00922001	Alpha-tocopherol-associated protein;SEC14-like protein 2;Squalene transfer protein;Supernatant protein factor;cDNA, FLJ95164, highly similar to Homo sapiens SEC14-like 2 (S. cerevisiae) (SEC14L2), mRNA;cDNA FLJ54104, highly similar to SEC14-like protein 2;cDNA FLJ34083 fis, clone FCBBF3004409, highly similar to SEC14-like protein 2;SEC14-like 2 (S. cerevisiae), isoform CRA_c;SEC14L2 protein;cDNA …	C22orf6;KIAA1186;KIAA1658;SEC14L2;hCG_41297	3	3	0.78684	0.93346
IPI00794252;IPI00796204;IPI00419731;IPI00794793;IPI00386754;IPI00797918;IPI00879774	Cysteine-rich with EGF-like domain protein 2;CRELD2-zeta;Putative uncharacterized protein DKFZp667O055;Cysteine-rich with EGF-like domains 2	CRELD2;UNQ185/PRO211;DKFZp667O055;CITF22-1A6.1-008	2	2	0.78768	0.78475
IPI00011693	UPF0293 protein C16orf42	C16orf42;UND313L	2	2	0.78776	0.85859
IPI00103471;IPI00930363	Selenoprotein M	SELM;SEPM	3	3	0.78868	0.80889
IPI00023122;IPI00023560	LIM mineralization protein;PDZ and LIM domain protein 7;Protein enigma	ENIGMA;PDLIM7	19	19	0.78959	1.241
IPI00103599	BRI3-binding protein;Cervical cancer 1 proto-oncogene-binding protein KG19;HCCR-1	BRI3BP;KG19	2	2	0.79017	0.68311
IPI00413961;IPI00012885;IPI00793270;IPI00871963;IPI00789953;IPI00749256	cDNA FLJ61553, highly similar to Focal adhesion kinase 1 (EC 2.7.10.2);Putative uncharacterized protein DKFZp666O0110;Focal adhesion kinase 1;pp125FAK;Protein-tyrosine kinase 2;PTK2 protein tyrosine kinase 2 isoform b variant;cDNA FLJ37680 fis, clone BRHIP2012923, highly similar to FOCAL ADHESION KINASE 1 (EC 2.7.1.112);PTK2 protein;Putative uncharacterized protein PTK2;cDNA FLJ57973, highly simi…	DKFZp666O0110;FAK;FAK1;PTK2	6	6	0.7907	1.0355
IPI00019997;IPI00005824	Mammalian lin-seven protein 3;Protein lin-7 homolog C;Vertebrate lin-7 homolog 3;Lin-7 homolog C variant;Mammalian lin-seven protein 1;Protein lin-7 homolog A;Tax interaction protein 33;Vertebrate lin-7 homolog 1	LIN7C;MALS3;VELI3;LIN7A;MALS1;VELI1	4	4	0.791	0.89248
IPI00009949;IPI00643536;IPI00910492;IPI00643918;IPI00827831	Proteasome inhibitor PI31 subunit;cDNA FLJ60895, highly similar to Proteasome inhibitor PI31 subunit;cDNA FLJ57228, highly similar to Proteasome inhibitor PI31 subunit;Proteasome (Prosome, macropain) inhibitor subunit 1 (PI31);cDNA FLJ57963, moderately similar to Proteasome inhibitor PI31 subunit	PSMF1;RP4-545L17.1-003;RP4-545L17.1-008;RP4-545L17.1-004	4	4	0.79109	0.9492
IPI00640525;IPI00641157;IPI00021794	Carrier family 6, member 8 variant;Protective protein for beta-galactosidase (Galactosialidosis), isoform CRA_b;cDNA FLJ60397, highly similar to Lysosomal protective protein (EC 3.4.16.5);Cathepsin A;Carboxypeptidase C;Carboxypeptidase L;Lysosomal protective protein;Lysosomal protective protein 20 kDa chain;Lysosomal protective protein 32 kDa chain;Protective protein cathepsin A;Protective protei…	hCG_38374;PPGB;CTSA;RP3-337O18.1-005	9	9	0.7911	0.86872
IPI00235003;IPI00744894;IPI00291314	Tumor necrosis factor receptor superfamily, member 6 isoform 1 variant;Apo-1 antigen;Apoptosis-mediating surface antigen FAS;FASLG receptor;Tumor necrosis factor receptor superfamily member 6;TNFRSF6 protein;CD95 antigen	APT1;FAS;FAS1;TNFRSF6;CD95	3	3	0.79133	1.0599
IPI00170706;IPI00644795	Transmembrane protein 2;TMEM2 protein;cDNA FLJ55828, highly similar to Homo sapiens transmembrane protein 2 (TMEM2), mRNA	KIAA1412;TMEM2	4	4	0.79205	1.0493
IPI00418142;IPI00554504;IPI00926941;IPI00651671;IPI00927295;IPI00926503	Cerebral cavernous malformations 1 protein;Krev interaction trapped protein 1;cDNA FLJ31975 fis, clone NT2RP7008190, highly similar to Krev interaction trapped protein 1;Cerebral cavernous malformations 1;KRIT1, ankyrin repeat containing, isoform CRA_b;cDNA FLJ30743 fis, clone FEBRA2000377, highly similar to Krev interaction trapped protein 1;Putative uncharacterized protein KRIT1	CCM1;KRIT1;hCG_1812017;tcag7.266	2	2	0.79218	0.81428
IPI00009906	ARM protein lost in epithelial cancers on chromosome X 3;Armadillo repeat-containing X-linked protein 3;cDNA FLJ75682, highly similar to Homo sapiens armadillo repeat containing, X-linked 3 (ARMCX3), transcript variant 1, mRNA	ALEX3;ARMCX3;BM-017;UNQ2517/PRO6007	11	11	0.79221	0.6479
IPI00015285;IPI00795358	CTP:phosphoethanolamine cytidylyltransferase;Ethanolamine-phosphate cytidylyltransferase;Phosphorylethanolamine transferase;cDNA FLJ36009 fis, clone TESTI2015675, highly similar to Ethanolamine-phosphate cytidylyltransferase (EC 2.7.7.14);cDNA FLJ55495, highly similar to Ethanolamine-phosphate cytidylyltransferase (EC 2.7.7.14);cDNA FLJ51364, highly similar to Ethanolamine-phosphate cytidylyltran…	PCYT2	10	10	0.79233	0.86379
IPI00002557	Coatomer subunit gamma-2;Gamma-2-coat protein;cDNA FLJ14352 fis, clone Y79AA1000346, highly similar to Coatomer subunit gamma-2;COPG2 protein;cDNA FLJ12872 fis, clone NT2RP2003760, highly similar to COATOMER GAMMA SUBUNIT;Putative uncharacterized protein DKFZp761N09121;cDNA FLJ11224 fis, clone PLACE1008273, moderately similar to COATOMER GAMMA SUBUNIT	COPG2;DKFZp761N09121	12	12	0.79266	0.79251
IPI00946714;IPI00004488	Putative uncharacterized protein ATP6V1F;Vacuolar proton pump subunit F;V-ATPase 14 kDa subunit;V-type proton ATPase subunit F;ATPase, H+ transporting, lysosomal 14kDa, V1 subunit F;ATPase, H+ transporting, lysosomal 14kDa, V1 subunit F, isoform CRA_a;cDNA, FLJ92503, Homo sapiens ATPase, H+ transporting, lysosomal 14kDa, V1 subunit F(ATP6V1F), mRNA	ATP6V1F;ATP6S14;VATF;hCG_41657;tcag7.419	3	3	0.79301	0.96337
IPI00299719	Osteoclastic proton pump 116 kDa subunit;T-cell immune regulator 1;T-cell immune response cDNA7 protein;Vacuolar proton translocating ATPase 116 kDa subunit a isoform 3;V-type proton ATPase 116 kDa subunit a isoform 3;T-cell immune regulator 1 transcript variant 4	ATP6N1C;ATP6V0A3;TCIRG1	16	15	0.79331	0.9467
IPI00166500	E3 SUMO-protein ligase PIAS4;PIASy;Protein inhibitor of activated STAT protein 4;Protein inhibitor of activated STAT protein gamma;cDNA FLJ12419 fis, clone MAMMA1003047, highly similar to Protein inhibitor of activated STAT protein 4;PIAS4 protein;Protein inhibitor of activated STAT, 4 variant	PIAS4;PIASG	2	2	0.79348	0.92178
IPI00293946	Erasin;UBX domain-containing protein 2;UBX domain-containing protein 4;cDNA FLJ38083 fis, clone CTONG2016408, highly similar to UBX domain-containing protein 2;cDNA FLJ58827, highly similar to UBX domain-containing protein 2	KIAA0242;UBXD2;UBXDC1;UBXN4	9	9	0.7941	0.83849
IPI00337541	NAD(P) transhydrogenase, mitochondrial;Nicotinamide nucleotide transhydrogenase;Pyridine nucleotide transhydrogenase;cDNA FLJ61320, highly similar to NAD(P) transhydrogenase, mitochondrial (EC 1.6.1.2);cDNA FLJ57576, highly similar to NAD(P) transhydrogenase, mitochondrial (EC 1.6.1.2);NNT protein	NNT	24	24	0.79477	0.73348
IPI00217007;IPI00844044;IPI00217853;IPI00896553;IPI00883953	Uncharacterized protein KIAA2013;Putative uncharacterized protein KIAA2013;LOC728138 protein	KIAA2013;LOC728138	3	3	0.79501	0.67631
IPI00023704;IPI00793907;IPI00797120	LIM domain-containing preferred translocation partner in lipoma;Lipoma-preferred partner;cDNA FLJ50930, highly similar to Lipoma-preferred partner;LPP protein;cDNA FLJ59653, highly similar to Lipoma-preferred partner;Putative uncharacterized protein LPP;LIM domain containing preferred translocation partner in lipoma, isoform CRA_e	LPP;hCG_17155	18	18	0.79528	0.93852
IPI00644297;IPI00645082;IPI00414819;IPI00946735	cDNA FLJ57529, highly similar to Helicase SKI2W (EC 3.6.1.-);cDNA FLJ58735, highly similar to Helicase SKI2W (EC 3.6.1.-);DJ34F7.7 (Superkiller viralicidic activity 2-like variant);Superkiller viralicidic activity 2-like (S. cerevisiae);Helicase-like protein;DJ34F7.7 (Superkiller viralicidic activity 2 (S. cerevisiae homolog)-like (SKI2W));Putative RNA helicase Ski2w;Superkiller viralicidic activ…	SKIV2L;XXbac-BCX116I9.5-001;XXbac-BPG116M5.1-001;DDX13;SKI2W;DADB-112B14.3-001;DAMC-178C20.6-001;DAQB-331I12.7-001;DASS-264H16.1-001;hCG_43698;SKIV2;W	26	26	0.79555	0.97484
IPI00639841;IPI00419263;IPI00889037;IPI00946181;IPI00947265;IPI00946338;IPI00945581	Delta(3),delta(2)-enoyl-CoA isomerase;Diazepam-binding inhibitor-related protein 1;Dodecenoyl-CoA isomerase;DRS-1;Hepatocellular carcinoma-associated antigen 88;Peroxisomal 3,2-trans-enoyl-CoA isomerase;Renal carcinoma antigen NY-REN-1;Peroxisomal D3,D2-enoyl-CoA isomerase isoform 1 variant;PECI protein;cDNA FLJ56683, highly similar to Peroxisomal 3,2-trans-enoyl-CoA isomerase (EC 5.3.3.8);Hepato…	DRS1;HCA88;PECI;HCA64	8	8	0.79601	0.82991
IPI00009542;IPI00477809;IPI00337823;IPI00941467;IPI00549529;IPI00910881	11B6;Breast cancer-associated gene 1 protein;Hepatocellular carcinoma-associated protein JCL-1;MAGE-D2 antigen;Melanoma-associated antigen D2;Putative uncharacterized protein MAGED2;Melanoma antigen family D, 2;Melanoma antigen family D, 2, isoform CRA_d;cDNA FLJ58171, moderately similar to Melanoma-associated antigen D2	BCG1;MAGED2;RP1-14O9.1-004;hCG_18665;RP1-14O9.1-005	18	16	0.79685	0.84084
IPI00015213;IPI00647417	DAP-like kinase;Death-associated protein kinase 3;ZIP-kinase;cDNA FLJ14684 fis, clone NT2RP2004933, highly similar to Death-associated protein kinase 3 (EC 2.7.11.1);cDNA FLJ36473 fis, clone THYMU2016840, highly similar to Death-associated protein kinase 3 (EC 2.7.11.1)	DAPK3;ZIPK	5	5	0.79728	0.98188
IPI00030362;IPI00645979	Differentiation-dependent protein A4;Intestinal membrane A4 protein;Proteolipid protein 2;Putative uncharacterized protein PLP2	A4;PLP2	2	2	0.79748	0.95927
IPI00027780;IPI00895858	72 kDa gelatinase;72 kDa type IV collagenase;Gelatinase A;Matrix metalloproteinase-2;PEX;TBE-1;cDNA FLJ59773, highly similar to 72 kDa type IV collagenase (EC 3.4.24.24);MMP2	CLG4A;MMP2	11	11	0.79772	0.85295
IPI00024893	Leucine-zipper-like transcriptional regulator 1;cDNA, FLJ94057, highly similar to Homo sapiens leucine-zipper-like transcriptional regulator, 1(LZTR1), mRNA;cDNA FLJ53345, highly similar to Leucine-zipper-like transcriptional regulator1;cDNA FLJ45137 fis, clone BRAWH3038827, highly similar to Homo sapiens leucine-zipper-like transcriptional regulator, 1 (LZTR1)	LZTR1;TCFL2	4	4	0.79782	0.99404
IPI00010790;IPI00903084;IPI00385748;IPI00643384;IPI00911034;IPI00909494;IPI00909809	Biglycan;Bone/cartilage proteoglycan I;PG-S1;cDNA FLJ76911, highly similar to Homo sapiens biglycan (BGN), mRNA;cDNA FLJ55187, highly similar to Biglycan;Biglycan preproprotein variant;cDNA FLJ35704 fis, clone SPLEN2020183, highly similar to Biglycan;cDNA FLJ35635 fis, clone SPLEN2011805, highly similar to BONE/CARTILAGE PROTEOGLYCAN I;cDNA FLJ36740 fis, clone UTERU2013322, highly similar to Bigl…	BGN;SLRR1A	2	2	0.79832	1.2908
IPI00041325	H/ACA ribonucleoprotein complex subunit 2;Nucleolar protein family A member 2;snoRNP protein NHP2;NHP2-like protein	HSPC286;NHP2;NOLA2	2	2	0.79866	0.71309
IPI00328744;IPI00893685;IPI00744363	Guanine nucleotide-binding protein subunit alpha-12;cDNA FLJ55846, highly similar to Guanine nucleotide-binding protein alpha-12 subunit;Guanine nucleotide binding protein (G protein) alpha 12;cDNA FLJ45945 fis, clone PLACE7006498, highly similar to Guanine nucleotide-binding protein alpha-12 subunit;cDNA FLJ46868 fis, clone UTERU3012414, highly similar to Guanine nucleotide-binding protein, alph…	GNA12	5	5	0.79882	0.76628
IPI00418446;IPI00013698;IPI00059685	Acid ceramidase;Acid ceramidase subunit alpha;Acid ceramidase subunit beta;Acylsphingosine deacylase;N-acylsphingosine amidohydrolase;Putative 32 kDa heart protein;N-acylsphingosine amidohydrolase 1;cDNA FLJ77858, highly similar to Homo sapiens N-acylsphingosine amidohydrolase (acid ceramidase) 1 (ASAH1), transcript variant 1, mRNA;N-acylsphingosine amidohydrolase (Acid ceramidase) 1 preproprotei…	ASAH;ASAH1;HSD33;HSD-33	12	4	0.79911	0.97252
IPI00376119;IPI00645788;IPI00738231;IPI00737155;IPI00395654;IPI00739595;IPI00739094;IPI00877619;IPI00514131;IPI00414365;IPI00889699;IPI00643790;IPI00644248;IPI00889718;IPI00889577;IPI00940146	cAMP-dependent protein kinase catalytic subunit beta;cDNA FLJ54730, highly similar to cAMP-dependent protein kinase, beta-2-catalytic subunit (EC 2.7.11.11);Protein kinase, cAMP-dependent, catalytic, beta;cDNA FLJ52554, highly similar to cAMP-dependent protein kinase, beta-catalytic subunit (EC 2.7.11.11);cAMP-dependent protein kinase catalytic subunit beta isoform 2;cDNA, FLJ95374, Homo sapiens …	PRKACB;RP11-82H13.1-003;RP11-82H13.1-012;hCG_23660;RP11-82H13.1-005;RP11-82H13.1-008;RP11-82H13.1-010;RP11-82H13.1-011;RP11-82H13.1-013;RP11-82H13.1-009;RP11-82H13.1-007	11	4	0.79968	1.0008
IPI00295542;IPI00893190	CALNUC;Nucleobindin-1;cDNA FLJ77770, highly similar to Homo sapiens nucleobindin 1 (NUCB1), mRNA;cDNA FLJ40471 fis, clone TESTI2042508, highly similar to Nucleobindin-1;Nucleobindin 1 variant;NUCB1 protein;cDNA FLJ52898, highly similar to Nucleobindin-1	NUC;NUCB1	11	11	0.8002	0.93982
IPI00296461;IPI00218784;IPI00218785	Acid sphingomyelinase;Sphingomyelin phosphodiesterase;cDNA FLJ77600, highly similar to Human acid sphingomyelinase (ASM) mRNA;Sphingomyelin phosphodiesterase 1, acid lysosomal isoform 1 variant;SMPD1 protein	ASM;SMPD1	5	5	0.80059	0.73842
IPI00102685;IPI00910385;IPI00657979;IPI00658209;IPI00385137;IPI00878612	Myeloid-associated differentiation marker;Protein SB135;cDNA FLJ53753, highly similar to Myeloid-associated differentiation marker;Putative uncharacterized protein MYADM	MYADM;UNQ553/PRO1110	3	3	0.80172	1.381
IPI00027773;IPI00944933;IPI00945079	Hepatocyte odd protein shuttling protein;Transmembrane and ubiquitin-like domain-containing protein 1;Ubiquitin-like protein DULP;Ubiquitin-like protein SB144;Putative uncharacterized protein TMUB1	C7orf21;DULP;HOPS;SB144;TMUB1;UNQ763/PRO1555	2	2	0.8021	0.73886
IPI00016405;IPI00816523;IPI00816371	OCIA domain-containing protein 1;Ovarian carcinoma immunoreactive antigen;Putative uncharacterized protein OCIAD1;cDNA FLJ58028, highly similar to Homo sapiens OCIA domain containing 1 (OCIAD1), mRNA	OCIA;OCIAD1	6	6	0.80294	0.81899
IPI00909569;IPI00916348;IPI00916810;IPI00916470;IPI00743474;IPI00386808;IPI00917034;IPI00944518	Histone deacetylase 7;Histone deacetylase 7A;Putative uncharacterized protein HDAC7	HDAC7;HDAC7A	5	5	0.803	0.81064
IPI00012989;IPI00644131	Lysosomal acid alpha-mannosidase;Lysosomal alpha-mannosidase;Lysosomal alpha-mannosidase A peptide;Lysosomal alpha-mannosidase B peptide;Lysosomal alpha-mannosidase C peptide;Lysosomal alpha-mannosidase D peptide;Lysosomal alpha-mannosidase E peptide;Mannosidase alpha class 2B member 1;Mannosidase alpha-B;cDNA FLJ76867, highly similar to Homo sapiens mannosidase, alpha, class 2B, member 1 (MAN2B1…	LAMAN;MAN2B1;MANB	11	11	0.80306	0.84974
IPI00395768;IPI00220099;IPI00909631	Syntaxin-3;cDNA FLJ60699, highly similar to Syntaxin-3;Syntaxin 3A, isoform CRA_b;cDNA FLJ43672 fis, clone SYNOV4007671, highly similar to Syntaxin-3;cDNA FLJ78704, highly similar to Homo sapiens syntaxin 3A (STX3A), mRNA;cDNA, FLJ93356, Homo sapiens syntaxin 3A (STX3A), mRNA;Syntaxin 3A;Syntaxin 3A, isoform CRA_c;Putative uncharacterized protein DKFZp686L1857;cDNA FLJ52253, highly similar to Mus…	STX3;STX3A;hCG_40920;DKFZp686L1857	4	4	0.8031	1.0023
IPI00012828;IPI00927496;IPI00926442;IPI00303933;IPI00926669;IPI00790196	3-ketoacyl-CoA thiolase, peroxisomal;Acetyl-CoA acyltransferase;Beta-ketothiolase;Peroxisomal 3-oxoacyl-CoA thiolase;cDNA FLJ55549, highly similar to 3-ketoacyl-CoA thiolase, peroxisomal (EC 2.3.1.16);3-oxoacyl-CoA thiolase;Putative uncharacterized protein ACAA1;ACAA1 protein;cDNA FLJ61196, highly similar to 3-ketoacyl-CoA thiolase, peroxisomal (EC 2.3.1.16)	ACAA;ACAA1;PTHIO	10	10	0.80311	0.70833
IPI00892784;IPI00796045;IPI00743576;IPI00791716	ATPase, H+ transporting, lysosomal V0 subunit a1, isoform CRA_a;cDNA FLJ54433, highly similar to Vacuolar proton translocating ATPase 116 kDa subunit a isoform 1;cDNA, FLJ79204, highly similar to Vacuolar proton translocating ATPase 116 kDa subunit a isoform 1;Putative uncharacterized protein DKFZp686N0561;Clathrin-coated vesicle/synaptic vesicle proton pump 116 kDa subunit;Vacuolar adenosine tri…	ATP6V0A1;hCG_16572;DKFZp686N0561;ATP6N1;ATP6N1A;VPP1;DKFZp781J1951	8	7	0.80353	1.0288
IPI00647286;IPI00456750	C9orf88 variant protein;Chromosome 9 open reading frame 88, isoform CRA_c;Family with sequence similarity 129, member B;OC58;Meg-3;Niban-like protein 1;Protein FAM129B;CDNA: FLJ22151 fis, clone HRC00111;cDNA FLJ13518 fis, clone PLACE1005799	C9orf88 variant protein;C9orf88;FAM129B;hCG_17928;OC58;RP11-356B19.6-004	33	33	0.80372	0.94358
IPI00375714;IPI00220916;IPI00944996;IPI00646868;IPI00641046;IPI00902998;IPI00947083	Heat shock 27kDa protein family, member 7 (Cardiovascular);Putative uncharacterized protein DKFZp686A14192;Cardiovascular heat shock protein;Heat shock protein beta-7;Putative uncharacterized protein DKFZp779D0968;Putative uncharacterized protein HSPB7;cDNA FLJ34956 fis, clone NTONG2003158, highly similar to Heat shock 27kD protein family, member 7;Heat shock 27kDa protein family, member 7 (Cardi…	HSPB7;RP11-5P18.6-002;DKFZp686A14192;CVHSP;RP11-5P18.6-005;DKFZp779D0968;hCG_23506;RP11-5P18.6-001	6	5	0.80378	1.1055
IPI00027096	39S ribosomal protein L15, mitochondrial;39S ribosomal protein L19, mitochondrial;cDNA FLJ76832, highly similar to Homo sapiens mitochondrial ribosomal protein L19 (MRPL19), mRNA;cDNA FLJ57115, highly similar to 39S ribosomal protein L19, mitochondrial	KIAA0104;MRPL15;MRPL19	7	7	0.8047	0.91281
IPI00290571	F-box only protein 30;cDNA, FLJ94182, highly similar to Homo sapiens F-box protein 30 (FBXO30), mRNA	FBX30;FBXO30	2	2	0.80551	0.89152
IPI00654569;IPI00827625;IPI00828178;IPI00827717;IPI00430291;IPI00828139;IPI00827573;IPI00827606;IPI00876923;IPI00172636;IPI00952720;IPI00939804;IPI00828081	Calcium/calmodulin-dependent protein kinase type II subunit delta;cDNA FLJ53470, highly similar to Calcium/calmodulin-dependent protein kinase type II delta chain (EC 2.7.11.17);Calcium/calmodulin-dependent protein kinase II delta E;cDNA FLJ31080 fis, clone HSYRA2001615, highly similar to Calcium/calmodulin-dependent protein kinase type II delta chain (EC 2.7.11.17);Putative uncharacterized prote…	CAMK2D;CAMKD	15	10	0.80574	0.75347
IPI00025346;IPI00922479	Peroxin-14;Peroxisomal membrane anchor protein PEX14;Peroxisomal membrane protein PEX14;PTS1 receptor-docking protein;cDNA FLJ51918, highly similar to Peroxisomal membrane protein PEX14	PEX14	2	2	0.80597	0.82232
IPI00914871;IPI00940397;IPI00009890;IPI00914848	cDNA FLJ55211, highly similar to Glia-derived nexin;Glia-derived nexin;Peptidase inhibitor 7;Protease nexin 1;Protease nexin I;Serpin E2;cDNA FLJ51896, highly similar to Glia-derived nexin	PI7;PN1;SERPINE2	15	15	0.80659	0.47207
IPI00746398;IPI00100453;IPI00386049	DENN domain-containing protein 4C;cDNA FLJ45834 fis, clone NT2RP8007920;cDNA FLJ53183;cDNA FLJ54514	C9orf55;C9orf55B;DENND4C	3	3	0.80667	0.61994
IPI00027701;IPI00909944	Butyryl-CoA dehydrogenase;Short-chain specific acyl-CoA dehydrogenase, mitochondrial;cDNA FLJ51323, highly similar to Short-chain specific acyl-CoA dehydrogenase, mitochondrial (EC 1.3.99.2)	ACADS	3	3	0.8068	0.705
IPI00296353;IPI00760924	MacGAP;Rho GTPase-activating protein 18;Rho-type GTPase-activating protein 18;Rho GTPase activating protein	ARHGAP18	20	20	0.80696	0.84731
IPI00871988;IPI00942178;IPI00793874	cDNA FLJ58980, highly similar to Sideroflexin-3;Putative uncharacterized protein SFXN3;Sideroflexin 3;Sideroflexin-3	hCG_24661;SFXN3	13	12	0.80796	0.88836
IPI00296053;IPI00759715	Fumarate hydratase, mitochondrial;cDNA, FLJ92753, Homo sapiens fumarate hydratase (FH), nuclear gene encodingmitochondrial protein, mRNA;Fumarate hydratase;Fumarate hydratase, isoform CRA_c	FH;hCG_40671;RP11-527D7.2-001	12	12	0.80799	0.72766
IPI00014340;IPI00879023;IPI00879187;IPI00953027;IPI00443045	Protein phosphatase 1 myosin-binding subunit of 85 kDa;Protein phosphatase 1 regulatory subunit 12C;cDNA FLJ59720, highly similar to Homo sapiens protein phosphatase 1, regulatory (inhibitor) subunit 12C (PPP1R12C), mRNA;cDNA FLJ60300, highly similar to Homo sapiens protein phosphatase 1, regulatory (inhibitor) subunit 12C (PPP1R12C), mRNA;Putative uncharacterized protein PPP1R12C	LENG3;MBS85;PPP1R12C	12	12	0.80821	0.96195
IPI00014808	PAF acetylhydrolase 29 kDa subunit;PAF-AH subunit gamma;Platelet-activating factor acetylhydrolase IB subunit gamma	PAFAH1B3;PAFAHG	4	4	0.80832	0.86193
IPI00290279;IPI00234368	Adenosine 5-phosphotransferase;Adenosine kinase;cDNA FLJ61435, moderately similar to Adenosine kinase (EC 2.7.1.20);cDNA FLJ57673, highly similar to Adenosine kinase (EC 2.7.1.20);Adenosine kinase, isoform CRA_a;cDNA FLJ75655, highly similar to Homo sapiens adenosine kinase (ADK), transcript variant ADK-short, mRNA	ADK;hCG_2024637;RP11-383B24.1-003	18	18	0.8086	0.73412
IPI00479186;IPI00910979;IPI00847989	Cytosolic thyroid hormone-binding protein;Opa-interacting protein 3;p58;Pyruvate kinase 2/3;Pyruvate kinase isozymes M1/M2;Pyruvate kinase muscle isozyme;Thyroid hormone-binding protein 1;Tumor M2-PK;Pyruvate kinase;Pyruvate kinase M2	OIP3;PK2;PK3;PKM;PKM2	5	4	0.80879	0.92843
IPI00013957;IPI00926978	Carnitine/acylcarnitine translocase;Mitochondrial carnitine/acylcarnitine carrier protein;Solute carrier family 25 member 20;cDNA FLJ53016, highly similar to Mitochondrial carnitine/acylcarnitine carrier protein;Putative uncharacterized protein SLC25A20	CAC;CACT;SLC25A20	4	4	0.80931	0.8756
IPI00017184;IPI00657915;IPI00853165	EH domain-containing protein 1;PAST homolog 1;Testilin;cDNA FLJ40523 fis, clone TESTI2046872, highly similar to EH-domain-containing protein 1;cDNA, FLJ92624, highly similar to Homo sapiens EH-domain containing 1 (EHD1), mRNA;EH-domain containing 1, isoform CRA_b;cDNA FLJ53363, highly similar to EH-domain-containing protein 1;cDNA FLJ53643, highly similar to EH-domain-containing protein 1;cDNA FL…	CDABP0131;EHD1;PAST;PAST1;hCG_23386	35	23	0.80942	0.80009
IPI00002252;IPI00942678;IPI00744995;IPI00217167	Gp110;Macrosialin;cDNA FLJ53070, highly similar to Macrosialin;cDNA FLJ53761, highly similar to Macrosialin	CD68	2	2	0.80973	1.0197
IPI00101952;IPI00916105	Solute carrier family 35 member E1	PSEC0038;SLC35E1	4	4	0.8098	1.0395
IPI00009319;IPI00218563;IPI00555978;IPI00926742	54 kDa VacA-interacting protein;90 kDa SH3 protein interacting with Nck;AF3p21;Dia-interacting protein 1;Diaphanous protein-interacting protein;NCK-interacting protein with SH3 domain;SH3 adapter protein SPIN90;NCK interacting protein with SH3 domain;Wasp-interacting SH3 protein isoform B;Putative uncharacterized protein NCKIPSD	AF3P21;NCKIPSD;SPIN90	3	3	0.80985	0.87554
IPI00807339;IPI00807728;IPI00007133;IPI00411553	Cordon-bleu protein-like 1;cDNA FLJ56478, highly similar to Homo sapiens COBL-like 1 (COBLL1), mRNA;cDNA FLJ10951 fis, clone PLACE1000213, highly similar to Homo sapiens COBL-like 1 (COBLL1), mRNA;cDNA FLJ11195 fis, clone PLACE1007649, highly similar to Homo sapiens COBL-like 1 (COBLL1), mRNA	COBLL1;KIAA0977	3	3	0.80989	1.0686
IPI00889514;IPI00742147;IPI00889691	HEAT repeat-containing protein 7A;cDNA FLJ56026;HEATR7A protein	HEATR7A;KIAA1833	21	21	0.80998	0.96475
IPI00872808;IPI00015286	Putative uncharacterized protein DOCK1;180 kDa protein downstream of CRK;Dedicator of cytokinesis protein 1;Dedicator of cytokinesis 1	DOCK1	19	18	0.81001	1.0199
IPI00021369;IPI00794466;IPI00792299	Alpha(B)-crystallin;Alpha-crystallin B chain;Heat shock protein beta-5;Renal carcinoma antigen NY-REN-27;Rosenthal fiber component;Alpha B crystallin;cDNA FLJ57064, highly similar to Alpha crystallin B chain (Alpha(B)-crystallin)	CRYA2;CRYAB	12	12	0.81053	1.7488
IPI00303318;IPI00789253	L1;Protein FAM49B;Putative uncharacterized protein DKFZp686B04128;cDNA FLJ10364 fis, clone NT2RM2001319	BM-009;FAM49B;DKFZp686B04128	10	10	0.81054	1.023
IPI00003933;IPI00745553	Glyoxalase II;Hydroxyacylglutathione hydrolase, mitochondrial;cDNA FLJ60347, highly similar to Homo sapiens hydroxyacylglutathione hydrolase (HAGH), transcript variant 1, mRNA	GLO2;HAGH;HAGH1	7	7	0.81062	1.0428
IPI00013195;IPI00555553	39S ribosomal protein L49, mitochondrial;Neighbor of FAU;Protein NOF1;Mitochondrial ribosomal protein L49 variant	C11orf4;MRPL49;NOF1;OK/SW-cl.67	2	2	0.81073	1.113
IPI00032236;IPI00478030;IPI00942374;IPI00792347	Angiomotin-like protein 2;Leman coiled-coil protein;cDNA FLJ33721 fis, clone BRAWH2016792, highly similar to Angiomotin-like protein 2;cDNA FLJ56142, highly similar to Angiomotin-like protein 2;cDNA FLJ90250 fis, clone NT2RM4000100, highly similar to Angiomotin-like protein 2;Putative uncharacterized protein AMOTL2	AMOTL2;KIAA0989	2	2	0.81086	0.91211
IPI00029400;IPI00219866	Zinc finger protein 265;Zinc finger Ran-binding domain-containing protein 2;Zinc finger, splicing	ZIS;ZNF265;ZRANB2	3	3	0.81112	1.0728
IPI00604759;IPI00440828;IPI00552360	Fumarylacetoacetate hydrolase domain containing 1;Fumarylacetoacetate hydrolase domain-containing protein 1;YisK-like protein	AC012180.10-003;FAHD1;C16orf36;YISKL	2	2	0.81131	0.86287
IPI00010190;IPI00640806;IPI00946094;IPI00790565	2,4-dienoyl-CoA reductase 2;Peroxisomal 2,4-dienoyl-CoA reductase;Putative uncharacterized protein DKFZp547I137;2,4-dienoyl CoA reductase 2, peroxisomal	DECR2;PDCR;DKFZp547I137;AL023881.1-008	4	4	0.81186	0.40918
IPI00549736	Activating signal cointegrator 1 complex subunit 2;ASC-1 complex subunit p100;Trip4 complex subunit p100;cDNA FLJ53441, highly similar to Activating signal cointegrator 1 complex subunit 2;Activating signal cointegrator 1 complex subunit 2 variant;Putative uncharacterized protein DKFZp586O0223	ASC1P100;ASCC2;DKFZp586O0223	9	5	0.81193	0.72542
IPI00218733;IPI00789078	Superoxide dismutase [Cu-Zn]	SOD1	7	7	0.81207	0.9953
IPI00171701;IPI00009364;IPI00917448	Adoplin-2;ORM1-like protein 2;Adoplin-1;ORM1-like protein 1;Putative uncharacterized protein ORMDL1	HSPC160;MSTP095;ORMDL2;HSPC202;ORMDL1	2	1	0.81241	0.862
IPI00748630;IPI00940653;IPI00217438;IPI00789921	Zinc finger and SCAN domain-containing protein 29;Zinc finger protein 690;cDNA FLJ36058 fis, clone TESTI2018476, weakly similar to ZINC FINGER PROTEIN 29;ZSCAN29 protein	ZNF690;ZSCAN29	2	2	0.81246	0.86146
IPI00295004;IPI00295005	Alsin;Amyotrophic lateral sclerosis 2 chromosomal region candidate gene 6 protein;Amyotrophic lateral sclerosis 2 protein;cDNA FLJ75533, highly similar to Homo sapiens amyotrophic lateral sclerosis 2 (juvenile) (ALS2), mRNA;ALS2 protein	ALS2;ALS2CR6;KIAA1563	3	3	0.81309	0.59871
IPI00293564;IPI00514742	3-hydroxy-3-methylglutarate-CoA lyase;Hydroxymethylglutaryl-CoA lyase, mitochondrial;3-hydroxymethyl-3-methylglutaryl-Coenzyme A lyase;3-hydroxymethyl-3-methylglutaryl-Coenzyme A lyase (Hydroxymethylglutaricaciduria), isoform CRA_b;cDNA FLJ16378 fis, clone TKIDN2016399, highly similar to Hydroxymethylglutaryl-CoA lyase, mitochondrial (EC 4.1.3.4);3-hydroxymethyl-3-methylglutaryl-Coenzyme A lyase …	HMGCL;hCG_37683;RP5-886K2.8-001	8	8	0.81321	0.80237
IPI00010339	6-pyruvoyl tetrahydrobiopterin synthase	PTS	2	2	0.81354	1.3283
IPI00164434;IPI00658022	Receptor expression-enhancing protein 3;cDNA FLJ77025	C10orf74;REEP3	2	2	0.81389	0.91585
IPI00060031	ADP-ribosylation factor-like protein 10B;ADP-ribosylation factor-like protein 8A;Novel small G protein indispensable for equal chromosome segregation 2;cDNA, FLJ93607	ARL10B;ARL8A;GIE2	3	3	0.81412	0.91628
IPI00071696;IPI00926621;IPI00927318;IPI00419894;IPI00026673;IPI00472000;IPI00472247;IPI00873332;IPI00742111;IPI00736943;IPI00741668	Protein CASP;CCAAT displacement protein;Homeobox protein cut-like 1;Homeobox protein cux-1;cDNA FLJ16230 fis, clone FEBRA2025249, highly similar to Protein CASP;cDNA FLJ43107 fis, clone CTONG2020108, highly similar to Protein CASP;cDNA FLJ57747, highly similar to Protein CASP;cDNA FLJ57247, highly similar to Protein CASP;Putative uncharacterized protein Nbla10317;Putative uncharacterized protein …	CUTL1;CUX1;Nbla10317	10	10	0.81448	0.94545
IPI00642259	230 kDa bullous pemphigoid antigen;Bullous pemphigoid antigen 1;Dystonia musculorum protein;Dystonin;Hemidesmosomal plaque protein	BPAG1;DMH;DST;DT;KIAA0728	149	27	0.81495	0.75871
IPI00744851;IPI00952829;IPI00746310;IPI00179700;IPI00450855;IPI00177716	cDNA FLJ54188, moderately similar to High mobility group protein HMG-I/HMG-Y;Putative uncharacterized protein HMGA1;High mobility group AT-hook protein 1;High mobility group protein HMG-I/HMG-Y;High mobility group protein R;HMGA1 protein;High mobility group AT-hook 1	HMGA1;HMGIY;RP11-513I15.2-001	2	2	0.81532	0.86668
IPI00007426;IPI00908696	ADP-ribosylation factor-like protein 6-interacting protein 5;Cytoskeleton-related vitamin A-responsive protein;Dermal papilla-derived protein 11;Glutamate transporter EAAC1-interacting protein;GTRAP3-18;JM5;PRA1 family protein 3;Prenylated Rab acceptor protein 2;Protein JWa;Putative MAPK-activating protein PM27;cDNA FLJ90131 fis, clone HEMBB1000447, highly similar to PRA1 family protein 3;cDNA FL…	ARL6IP5;DERP11;HSPC127;JWA;PRA2;PRAF3	5	5	0.81586	0.71047
IPI00657706;IPI00885058;IPI00645667;IPI00019068	1-acylglycerophosphatidylinositol O-acyltransferase;Bladder and breast carcinoma-overexpressed gene 1 protein;Leukocyte receptor cluster member 4;Lysophosphatidylinositol acyltransferase;Lysophospholipid acyltransferase 7;Membrane-bound O-acyltransferase domain-containing protein 7;cDNA FLJ55184, highly similar to Homo sapiens leukocyte receptor cluster (LRC) member 4 (LENG4), mRNA;Putative uncha…	BB1;LENG4;MBOAT7;OACT7	8	8	0.81595	0.80789
IPI00005634	Tetratricopeptide repeat protein 37	KIAA0372;TTC37	38	38	0.81601	0.95073
IPI00296907;IPI00477729	Palmitoyl-CoA oxidase;Peroxisomal acyl-coenzyme A oxidase 1;Straight-chain acyl-CoA oxidase;cDNA FLJ76484, highly similar to Homo sapiens acyl-Coenzyme A oxidase 1, palmitoyl (ACOX1), transcript variant 2, mRNA;Acyl-Coenzyme A oxidase 1, palmitoyl, isoform CRA_b;cDNA FLJ75886, highly similar to Homo sapiens acyl-Coenzyme A oxidase 1, palmitoyl (ACOX1), transcript variant 1, mRNA;cDNA FLJ55449, hi…	ACOX;ACOX1;hCG_1776087	8	8	0.81617	0.86511
IPI00003168;IPI00796213;IPI00942171;IPI00789576;IPI00795423;IPI00788900	41 kDa phosphoribosypyrophosphate synthetase-associated protein;Phosphoribosyl pyrophosphate synthase-associated protein 2;cDNA, FLJ93570, highly similar to Homo sapiens phosphoribosyl pyrophosphate synthetase-associated protein 2 (PRPSAP2), mRNA;Putative uncharacterized protein;cDNA FLJ52829, highly similar to Phosphoribosyl pyrophosphatesynthetase-associated protein 2;cDNA FLJ52841, highly simi…	PRPSAP2	10	9	0.81634	0.82026
IPI00329753;IPI00941479	Protein FAM164A;cDNA, FLJ94320	C8orf70;CGI-62;FAM164A	2	2	0.81658	0.91029
IPI00010414	C-terminal LIM domain protein 1;Elfin;LIM domain protein CLP-36;PDZ and LIM domain protein 1	CLIM1;CLP36;PDLIM1	16	16	0.81682	0.84436
IPI00009268;IPI00940464;IPI00788719;IPI00945211;IPI00791053;IPI00947447	cDNA FLJ60317, highly similar to Aminoacylase-1 (EC 3.5.1.14);Aminoacylase-1;N-acyl-L-amino-acid amidohydrolase;cDNA FLJ60760, highly similar to Aminoacylase-1 (EC 3.5.1.14);Putative uncharacterized protein ACY1	ACY1	7	7	0.81696	0.99469
IPI00009456;IPI00552302	5-nucleotidase;Ecto-5-nucleotidase;cDNA, FLJ95508, highly similar to Homo sapiens 5-nucleotidase, ecto (CD73) (NT5E), mRNA;cDNA FLJ90602 fis, clone PLACE1001464, highly similar to 5-nucleotidase;5-nucleotidase, ecto (CD73), isoform CRA_a;5-nucleotidase, ecto (CD73);cDNA FLJ90527 fis, clone NT2RP4001467, highly similar to 5-nucleotidase (EC 3.1.3.5)	NT5;NT5E;NTE;hCG_401111;RP11-321N4.1-003	14	14	0.81725	1.1336
IPI00333067;IPI00604497;IPI00827523;IPI00827948	HECT domain and RCC1-like domain-containing protein 4;Probable E3 ubiquitin-protein ligase HERC4;cDNA FLJ77205, highly similar to Homo sapiens hect domain and RLD 4 (HERC4), transcript variant 2, mRNA;Hect domain and RLD 4;Putative uncharacterized protein DKFZp564G092	HERC4;KIAA1593;RP11-57G10.4-002;DKFZp564G092	35	35	0.81742	0.75047
IPI00795979;IPI00789008;IPI00872619	Epidermal surface antigen;Flotillin-2;Membrane component chromosome 17 surface marker 1;FLOT2 protein;Flotillin 2;HCG1998851, isoform CRA_e	ESA1;FLOT2;M17S1;hCG_1998851	12	12	0.81759	0.92694
IPI00815713;IPI00815944;IPI00815731;IPI00298696;IPI00914061;IPI00165041;IPI00941770;IPI00555853	Treacher Collins syndrome protein;Treacle protein;TCOF1 protein variant;Putative uncharacterized protein DKFZp434G1035;cDNA FLJ57828, highly similar to Treacle protein;TCOF1 protein;cDNA FLJ57346, highly similar to Homo sapiens Treacher Collins-Franceschetti syndrome 1 (TCOF1), transcript variant 1, mRNA	TCOF1;DKFZp434G1035	7	7	0.81766	0.81046
IPI00009148	Diadenosine 5,5-P1,P6-hexaphosphate hydrolase 1;Diphosphoinositol polyphosphate phosphohydrolase 1;Nucleoside diphosphate-linked moiety X motif 3	DIPP;DIPP1;NUDT3	4	4	0.81813	0.89343
IPI00305627;IPI00909885;IPI00908670	UPF0420 protein C16orf58;cDNA FLJ52509;cDNA FLJ58568;cDNA FLJ59909	C16orf58	5	5	0.81823	1.2318
IPI00292817	Uncharacterized protein KIAA1462	KIAA1462	12	12	0.81833	1.4028
IPI00015866;IPI00845377	ADP-ribosylation factor-like protein 2-binding protein;Binder of ARF2 protein 1	ARL2BP;BART;BART1	3	3	0.81854	0.82807
IPI00002790	Protein sel-1 homolog 1;Suppressor of lin-12-like protein 1;SEL1L protein	SEL1L;TSA305;UNQ128/PRO1063	16	16	0.81868	0.90395
IPI00420084;IPI00413587;IPI00943215;IPI00472003	BH3-interacting domain death agonist;BH3-interacting domain death agonist p11;BH3-interacting domain death agonist p13;BH3-interacting domain death agonist p15;p11 BID;p13 BID;p15 BID;p22 BID;cDNA FLJ37476 fis, clone BRAWH2012827, highly similar to Homo sapiens BH3 interacting domain death agonist (BID), transcript variant 1, mRNA;BH3 interacting domain death agonist, isoform CRA_d;BID isoform L(…	BID;hCG_21529	5	5	0.81889	0.92991
IPI00025160	Protein VAC14 homolog;Tax1-binding protein 2;cDNA FLJ53136, highly similar to Homo sapiens Vac14 homolog (VAC14), mRNA;cDNA FLJ10305 fis, clone NT2RM2000239	TAX1BP2;TRX;VAC14	20	20	0.81934	0.88893
IPI00064767;IPI00829657;IPI00953554;IPI00830043;IPI00940971;IPI00386947;IPI00829687;IPI00953516	Rho GTPase-activating protein 17;RhoGAP interacting with CIP4 homologs protein 1;Rho-type GTPase-activating protein 17;Putative uncharacterized protein ARHGAP17;cDNA FLJ57216, highly similar to Homo sapiens Rho GTPase activating protein 17 (ARHGAP17), transcript variant 2, mRNA	ARHGAP17;MSTP066;MSTP110;RICH1	10	10	0.81955	0.96453
IPI00550239	Histone H1;Histone H1(0);Histone H1.0;cDNA FLJ54804, highly similar to Histone H1.0	H1F0;H1FV	3	3	0.82025	0.7549
IPI00018251;IPI00943054	Class E basic helix-loop-helix protein 75;Nuclear receptor coactivator 2;Transcriptional intermediary factor 2;cDNA FLJ51272, highly similar to Nuclear receptor coactivator 2;NCOA2 protein	BHLHE75;NCOA2;TIF2	2	2	0.82072	0.91695
IPI00792611;IPI00794856;IPI00411635;IPI00477620;IPI00829780	Uncharacterized protein KIAA0802;Putative uncharacterized protein KIAA0802	KIAA0802	4	4	0.82073	0.77935
IPI00295461;IPI00375396	170 kDa melanoma membrane-bound gelatinase;Fibroblast activation protein alpha;Integral membrane serine protease;Seprase;cDNA, FLJ96506, highly similar to Homo sapiens fibroblast activation protein, alpha (FAP), mRNA;cDNA FLJ60298, highly similar to Seprase (EC 3.4.21.-)	FAP	15	15	0.8208	0.99466
IPI00154915;IPI00301595;IPI00179063;IPI00163607;IPI00301597;IPI00045423;IPI00163608;IPI00165621;IPI00294934;IPI00301605	Atypical PKC isotype-specific-interacting protein;CTCL tumor antigen se2-5;PAR3-alpha;Partitioning defective 3 homolog;Fibrocystin;Polycystic kidney and hepatic disease 1 protein;Polyductin;Tigmin;PARD3 protein;Par-3 partitioning defective 3 homolog (C. elegans);SE2-5LT1 protein;SE2-5T2 protein;SE2-5L16 protein	PAR3;PAR3A;PARD3;FCYT;PKHD1;TIGM1;RP11-406D17.1-010;RP11-406D17.1-007;RP11-406D17.1-009	2	2	0.82116	0.92415
IPI00020965;IPI00946362;IPI00946513;IPI00376297;IPI00947405;IPI00946339	UbcH2;Ubiquitin carrier protein H;Ubiquitin-conjugating enzyme E2 H;Ubiquitin-conjugating enzyme E2-20K;Ubiquitin-protein ligase H;Ubiquitin carrier protein;Putative uncharacterized protein UBE2H;Ubiquitin-conjugating enzyme E2H (UBC8 homolog, yeast);Ubiquitin-conjugating enzyme E2H (UBC8 homolog, yeast), isoform CRA_c;Ubiquitin-conjugating enzyme	UBE2H;hCG_18056;tcag7.352	4	4	0.82122	0.68779
IPI00413578;IPI00908763;IPI00102976	Mossy fiber terminal-associated vertebrate-specific presynaptic protein;Protein FAM79A;Tumor protein p63-regulated gene 1-like protein;cDNA FLJ55125	FAM79A;MOVER;TPRG1L	2	2	0.82166	0.7846
IPI00643141;IPI00924552;IPI00791929	DSH homolog 3;Segment polarity protein dishevelled homolog DVL-3;Putative uncharacterized protein;cDNA FLJ61571, highly similar to Segment polarity protein dishevelled homolog DVL-3;Dishevelled, dsh homolog 3 (Drosophila), isoform CRA_b;Putative uncharacterized protein DKFZp586M1622	DVL3;KIAA0208;DKFZp586M1622;hCG_40299	2	2	0.82184	1.0927
IPI00894417;IPI00646625	Transporter 1 ATP-binding cassette sub-family B (MDR/TAP);Antigen peptide transporter 1;ATP-binding cassette sub-family B member 2;Peptide supply factor 1;Peptide transporter involved in antigen processing 1;Peptide transporter PSF1;Peptide transporter TAP1;Really interesting new gene 4 protein;cDNA, FLJ94363, highly similar to Homo sapiens transporter 1, ATP-binding cassette, sub-family B(MDR/TA…	DASS-67H14.3-001;ABCB2;PSF1;RING4;TAP1;Y3;TAP1*0102N	11	11	0.82192	0.85047
IPI00100460	Aspartate--tRNA ligase;Aspartyl-tRNA synthetase, mitochondrial;cDNA FLJ76156, highly similar to Homo sapiens aspartyl-tRNA synthetase 2 (DARS2), mRNA;cDNA FLJ12692 fis, clone NT2RM4002623, weakly similar to ASPARTYL-TRNA SYNTHETASE (EC 6.1.1.12);cDNA FLJ10514 fis, clone NT2RP2000710, weakly similar to ASPARTYL-TRNA SYNTHETASE (EC 6.1.1.12)	DARS2	4	4	0.82197	0.94358
IPI00260090;IPI00940537;IPI00640649;IPI00642462;IPI00643255;IPI00101924	cDNA FLJ60834, highly similar to Engulfment and cell motility protein 2 (CED-12 homolog A);Engulfment and cell motility protein 2;Protein ced-12 homolog A;Engulfment and cell motility 2;HCG1811050, isoform CRA_b;cDNA FLJ56422, highly similar to Engulfment and cell motility protein 2;cDNA FLJ56059, highly similar to Engulfment and cell motility protein 2;ELMO2 protein;CH1551	CED12A;ELMO2;KIAA1834;hCG_1811050;RP11-394O2.2-004;RP11-394O2.2-003;RP11-394O2.2-007;RP11-394O2.2-002	13	12	0.82198	0.84119
IPI00013808;IPI00908458;IPI00845465	Alpha-actinin-4;F-actin cross-linking protein;Non-muscle alpha-actinin 4;ACTN4 protein;cDNA FLJ58087, highly similar to Alpha-actinin-4;Actinin alpha4 isoform	ACTN4	70	26	0.82219	1.0008
IPI00002957	TBC1 domain family member 17;cDNA FLJ55654, highly similar to TBC1 domain family member 17;TBC1 domain family, member 17;Putative uncharacterized protein;GTPase-activating protein-like protein FLJ12168	TBC1D17	8	8	0.82266	1.0849
IPI00918021;IPI00056504;IPI00916628;IPI00413634;IPI00102173;IPI00795732;IPI00021346;IPI00377011;IPI00921965;IPI00797418;IPI00925368;IPI00926893;IPI00916497;IPI00916190;IPI00916788	Ubiquitin carrier protein;UbcH9;Ubiquitin carrier protein E3;Ubiquitin-conjugating enzyme E2 E3;Ubiquitin-conjugating enzyme E2-23 kDa;Ubiquitin-protein ligase E3;UbcH8;Ubiquitin carrier protein E2;Ubiquitin-conjugating enzyme E2 E2;Ubiquitin-protein ligase E2;UbcH6;Ubiquitin carrier protein E1;Ubiquitin-conjugating enzyme E2 E1;Ubiquitin-protein ligase E1;Putative uncharacterized protein UBE2E3	UBE2E3;UBCE4;UBCH9;UBCH8;UBE2E2;UBCH6;UBE2E1;hCG_14891	2	2	0.82278	0.68464
IPI00177965;IPI00903275;IPI00514986	5-nucleotidase domain-containing protein 1;cDNA FLJ76092, highly similar to Homo sapiens 5-nucleotidase, cytosolic II-like 1 (NT5C2L1), mRNA;5-nucleotidase domain containing 1, isoform CRA_b;cDNA FLJ33599 fis, clone BRAMY2013736, highly similar to 5-nucleotidase domain-containing protein 1;Novel protein	LP2642;NT5C2L1;NT5DC1;hCG_2031155;RP3-486I3.1-003	5	5	0.8228	0.95699
IPI00304267	Nucleoredoxin;cDNA FLJ59782, highly similar to Homo sapiens nucleoredoxin (NXN), mRNA;Nucleoredoxin (Transformation-related protein 4).	NRX;NXN	7	7	0.82337	1.2858
IPI00304171;IPI00059366;IPI00744148;IPI00910098;IPI00148096	Core histone macro-H2A.1;Histone H2A.y;Medulloblastoma antigen MU-MB-50.205;Histone H2A;H2A histone family, member Y isoform 2 variant	H2AFY;MACROH2A1	6	6	0.82373	0.57288
IPI00147874	N-acetylneuraminate synthase;N-acetylneuraminate-9-phosphate synthase;N-acetylneuraminic acid phosphate synthase;N-acetylneuraminic acid synthase;Sialic acid synthase	NANS;SAS	15	15	0.82384	0.85802
IPI00032831;IPI00877836	Soluble 29 kDa NSF attachment protein;Synaptosomal-associated protein 29;Vesicle-membrane fusion protein SNAP-29;Synaptosomal-associated protein	SNAP29	4	4	0.82391	0.98229
IPI00306049;IPI00855996;IPI00856007;IPI00642805;IPI00908498;IPI00856061	Protein misato homolog 1;cDNA FLJ75054, highly similar to Homo sapiens misato homolog 1 (Drosophila), mRNA;cDNA FLJ52644, highly similar to Homo sapiens misato homolog 1 (MSTO1), mRNA;cDNA FLJ54699, highly similar to Homo sapiens misato homolog 1 (MSTO1), mRNA	LST005;MSTO1;SLTP005	4	4	0.82414	0.80352
IPI00031030;IPI00220978;IPI00220977;IPI00884988;IPI00334946	Amyloid protein homolog;Amyloid-like protein 2;APPH;CDEI box-binding protein;cDNA FLJ46285 fis, clone TESTI4032128, highly similar to Amyloid-like protein 2 (Amyloid protein homolog) (APPH) (CDEI box-binding protein)(CDEBP);cDNA FLJ55927, highly similar to Amyloid-like protein 2 (CDEIbox-binding protein) (CDEBP);cDNA FLJ56216, highly similar to Amyloid-like protein 2 (CDEIbox-binding protein) (CD…	APLP2;APPL2	3	3	0.82429	0.67412
IPI00099131;IPI00216361	Rotavirus X-associated non-structural protein;Zinc finger CCCH domain-containing protein 7B	KIAA1031;ZC3H7B	3	3	0.8244	0.85383
IPI00656138;IPI00289746	Alpha-PAK;p21-activated kinase 1;p65-PAK;Serine/threonine-protein kinase PAK 1;cDNA FLJ30666 fis, clone FCBBF1000627, highly similar to Serine/threonine-protein kinase PAK 1 (EC 2.7.11.1);cDNA FLJ51644, highly similar to Serine/threonine-protein kinase P>AK 1 (EC 2.7.11.1);cDNA FLJ77226, highly similar to Homo sapiens p21 activated kinase 1B (PAK1B) mRNA;cDNA FLJ51645, highly similar to Serine/th…	PAK1	7	4	0.82481	0.87397
IPI00007682	Vacuolar ATPase isoform VA68;Vacuolar proton pump subunit alpha;V-ATPase 69 kDa subunit;V-type proton ATPase catalytic subunit A;cDNA FLJ51804, highly similar to Vacuolar ATP synthase catalytic subunit A, ubiquitous isoform (EC 3.6.3.14);cDNA FLJ53889, highly similar to Vacuolar ATP synthase catalytic subunit A, ubiquitous isoform (EC 3.6.3.14)	ATP6A1;ATP6V1A;ATP6V1A1;VPP2	34	34	0.8256	1.0019
IPI00000105;IPI00910019	Lung resistance-related protein;Major vault protein;cDNA FLJ54588, highly similar to Major vault protein;cDNA FLJ53371, highly similar to Major vault protein;cDNA FLJ53437, highly similar to Major vault protein	LRP;MVP	48	48	0.82572	0.80391
IPI00917671;IPI00943756;IPI00927804;IPI00784299;IPI00926441	WD repeat-containing protein 81;cDNA FLJ41902 fis, clone PEBLM2004666, highly similar to WD repeat protein 81;FLJ00182 protein;cDNA FLJ46056 fis, clone SYNOV4009575, highly similar to WD repeat protein 81;cDNA FLJ55923, highly similar to WD repeat protein 81;Putative uncharacterized protein WDR81;WDR81 protein;cDNA FLJ51331, highly similar to WD repeat protein 81	WDR81;FLJ00182	2	2	0.82576	0.9191
IPI00793111;IPI00171137	Rho GTPase-activating protein SYDE1;Synapse defective protein 1 homolog 1;cDNA, FLJ96511	SYDE1	2	2	0.82594	0.91314
IPI00299512;IPI00304235;IPI00790152;IPI00220514	Neurofibromatosis-related protein NF-1;Neurofibromin;Neurofibromin truncated;cDNA FLJ76650, highly similar to Human NF1 N-isoform-exon11;NF1;Neurofibromin variant	NF1	6	6	0.82627	0.93457
IPI00030207	GDP-D-mannose dehydratase;GDP-mannose 4,6 dehydratase;cDNA, FLJ94599, highly similar to Homo sapiens GDP-mannose 4,6-dehydratase (GMDS), mRNA	GMDS	4	4	0.82638	0.99131
IPI00169285;IPI00930153	76 kDa protein;LAMA-like protein 2;Lamina ancestor homolog 2;Phospholipase B domain-containing protein 2;Putative phospholipase B-like 2;Putative phospholipase B-like 2 32 kDa form;Putative phospholipase B-like 2 45 kDa form	PLBD2	8	8	0.82658	1.0265
IPI00465113;IPI00915852;IPI00916247	cDNA FLJ78298;cDNA FLJ31463 fis, clone NT2NE2001326, highly similar to Exonuclease 3-5 domain-like-containing protein 2;cDNA FLJ58573, highly similar to Exonuclease 3-5 domain-like-containing protein 2;Putative uncharacterized protein DKFZp686D0959;Exonuclease 3-5 domain-containing protein 2;Exonuclease 3-5 domain-like-containing protein 2;Putative uncharacterized protein EXD2	DKFZp686D0959;C14orf114;EXD2;EXDL2	5	5	0.82664	0.81486
IPI00784483;IPI00909309;IPI00061376	Elongator complex protein 4;PAX6 neighbor gene protein;Elongation protein 4 homolog (S. cerevisiae);cDNA FLJ61586, highly similar to Homo sapiens elongation protein 4 homolog (ELP4), mRNA;DJ68P15A.1 (Novel protein)	C11orf19;ELP4;PAXNEB;Z83307.2-003;dJ68P15A.1	2	2	0.82672	0.91735
IPI00816201;IPI00941534;IPI00033025	CDC10 protein homolog;Septin-7;Putative uncharacterized protein DKFZp686F17268;cDNA FLJ53636, highly similar to Septin-7;cDNA FLJ54551, highly similar to Septin-7;SEPT7 protein;Septin 7;cDNA FLJ75185;Predicted protein product of Nbla02942;CDC10 protein variant	CDC10;SEPT7;DKFZp686F17268;Nbla02942	25	2	0.82693	0.92755
IPI00182194;IPI00942398	Protein Odd Oz/ten-m homolog 2;Tenascin-M2;Teneurin-2;cDNA FLJ56615, highly similar to Mus musculus odd Oz/ten-m homolog 2 (Drosophila) (Odz2), transcript variant 1, mRNA;cDNA FLJ56592, highly similar to Mus musculus odd Oz/ten-m homolog 2 (Drosophila) (Odz2), transcript variant 1, mRNA	KIAA1127;ODZ2;TNM2	11	11	0.82718	0.91831
IPI00473014;IPI00845388	Actin-depolymerizing factor;Destrin;cDNA FLJ52030, highly similar to Destrin;Destrin (Actin depolymerizing factor), isoform CRA_a;cDNA, FLJ78893, highly similar to Destrin	ACTDP;DSN;DSTN;hCG_2019292	15	15	0.82723	1.1296
IPI00514619;IPI00032426;IPI00913927;IPI00893200	C2orf4 protein;C21orf19-like protein;Hepatitis C virus NS5A-transactivated protein 7;Mediator of ErbB2-driven cell motility 1;Protein MEMO1;cDNA FLJ76141;cDNA FLJ58197;Putative uncharacterized protein MEMO1;RcC2orf4	C2orf4;CGI-27;MEMO1;NS5ATP7	7	7	0.82725	0.88901
IPI00165073;IPI00643755;IPI00514981;IPI00877762	SET and MYND domain-containing protein 3;Zinc finger MYND domain-containing protein 1;SMYD3 protein;cDNA FLJ13532 fis, clone PLACE1006318, highly similar to SET and MYND domain-containing protein 3 (EC 2.1.1.43);SET and MYND domain containing 3, isoform CRA_a;Putative uncharacterized protein SMYD3;SET and MYND domain containing 3	SMYD3;ZMYND1;ZNFN3A1;hCG_1810860;RP11-49H10.1-013	2	2	0.82732	0.85885
IPI00000821	39S ribosomal protein L16, mitochondrial	MRPL16;PNAS-111	3	3	0.82826	0.815
IPI00020524;IPI00940305;IPI00641148;IPI00796265	Chloride channel 7, isoform CRA_b;Putative chloride channel protein 7;Chloride channel protein 7;H(+)/Cl(-) exchange transporter 7;cDNA FLJ78478;cDNA FLJ31989 fis, clone NT2RP7009012, highly similar to CHLORIDE CHANNEL PROTEIN 7;cDNA FLJ16654 fis, clone TESTI4038284, highly similar to Chloride channel protein 7;cDNA FLJ39644 fis, clone SMINT2004037, highly similar to CHLORIDE CHANNEL PROTEIN 7;cD…	CLCN7;hCG_42716;LA16c-390E6.1-001	3	3	0.82879	0.89
IPI00149276;IPI00164724;IPI00719447;IPI00446802;IPI00892695;IPI00874261;IPI00877161	Brain and reproductive organ-expressed protein;BRCA1/BRCA2-containing complex subunit 45;BRCA1-A complex subunit BRE;Putative uncharacterized protein BRE;cDNA FLJ41081 fis, clone ADRGL2009755, highly similar to Homo sapiens brain and reproductive organ-expressed protein (BRE) mRNA	BRCC45;BRE	5	5	0.82898	0.80301
IPI00549521;IPI00293074;IPI00645589	Choline transporter-like protein 2;Solute carrier family 44 member 2;cDNA FLJ61106, highly similar to Choline transporter-like protein 2;cDNA FLJ14613 fis, clone NT2RP1001113, highly similar to Choline transporter-like protein 2	CTL2;PSEC0210;SLC44A2	11	11	0.82908	1.3379
IPI00418262;IPI00792375;IPI00922081	Brain-type aldolase;Fructose-bisphosphate aldolase C;Fructose-bisphosphate aldolase	ALDC;ALDOC	4	4	0.82922	1.0736
IPI00218397;IPI00947173;IPI00029446;IPI00853090	Myotubularin-related protein 5;SET-binding factor 1;SET binding factor 1;SET binding factor 1 isoform a variant;Putative uncharacterized protein DKFZp761D0422;SBF1 protein	MTMR5;SBF1;RP4-579N16.7-002;DKFZp761D0422;RP4-579N16.7-003	11	9	0.8294	0.74785
IPI00217104	Hepatocellular carcinoma-associated protein 4;MAGE-G1 antigen;Melanoma-associated antigen G1;Necdin-like protein 2	HCA4;MAGEG1;NDNL2	3	3	0.83007	0.73966
IPI00335168;IPI00796366;IPI00789605;IPI00930599;IPI00795576;IPI00793089;IPI00413922	17 kDa myosin light chain;Myosin light chain 3;Myosin light chain alkali 3;Myosin light polypeptide 6;Smooth muscle and nonmuscle myosin light chain alkali 6;cDNA FLJ56329, highly similar to Myosin light polypeptide 6;MYL6 protein	MYL6	10	7	0.83012	1.1034
IPI00852659;IPI00167909;IPI00910363;IPI00843958;IPI00843902	Echinoderm microtubule associated protein like 3, isoform CRA_e;Putative uncharacterized protein EML3;Echinoderm microtubule-associated protein-like 3;cDNA FLJ56458, highly similar to Homo sapiens echinoderm microtubule associated protein like 3 (EML3), mRNA	EML3;hCG_20389	12	12	0.83019	1.0306
IPI00940127;IPI00412243	cDNA FLJ59753;TLD domain-containing protein KIAA1609;cDNA FLJ75055;cDNA FLJ50020	KIAA1609	9	9	0.83035	0.86296
IPI00432655;IPI00892528;IPI00065438;IPI00916110;IPI00845293;IPI00953376;IPI00845261;IPI00953644;IPI00916362;IPI00893292;IPI00916791	Protein FAM82A1;Regulator of microtubule dynamics protein 2;Putative uncharacterized protein FAM82A1	BLOCK18;FAM82A;FAM82A1;UNQ9371/PRO34163	4	4	0.8304	0.76441
IPI00100775	UPF0366 protein C11orf67	C11orf67;PTD015	3	3	0.83048	0.93652
IPI00470674;IPI00643530	Humb5R2;NAD(P)H:quinone oxidoreductase type 3 polypeptide A2;NADH-cytochrome b5 reductase 1	CYB5R1;NQO3A2;UNQ3049/PRO9865	13	13	0.83062	0.90482
IPI00024523;IPI00556073;IPI00908622;IPI00909891;IPI00098523;IPI00926867;IPI00927277;IPI00910456;IPI00926644;IPI00925657;IPI00925863;IPI00926246	DnaJ homolog subfamily B member 6;Heat shock protein J2;HHDJ1;MRJ;MSJ-1;cDNA FLJ76979, highly similar to Homo sapiens DnaJ (Hsp40) homolog, subfamily B, member 6 (DNAJB6), transcript variant 1, mRNA;cDNA FLJ51000, highly similar to DnaJ homolog subfamily B member 6;DnaJ;cDNA FLJ51007, highly similar to DnaJ homolog subfamily B member 6;cDNA FLJ52214, highly similar to DnaJ homolog subfamily B mem…	DNAJB6;HSJ2;MRJ;MSJ1	4	3	0.83091	0.65728
IPI00022150;IPI00908438;IPI00163602;IPI00922583;IPI00022149	68 kDa type I phosphatidylinositol-4-phosphate 5-kinase alpha;Phosphatidylinositol-4-phosphate 5-kinase type I alpha;Phosphatidylinositol-4-phosphate 5-kinase type-1 alpha;Phosphatidylinositol-4-phosphate 5-kinase, type I, alpha;cDNA FLJ58137, highly similar to Phosphatidylinositol-4-phosphate 5-kinase type-1 alpha (EC 2.7.1.68)	PIP5K1A;RP11-68I18.9-015	9	2	0.83103	0.98011
IPI00478497;IPI00328383;IPI00910479	Solute carrier family 25 member 46;cDNA FLJ34108 fis, clone FCBBF3008251, highly similar to Human TB1 gene mRNA;cDNA FLJ56268;cDNA FLJ58689;cDNA FLJ60882	SLC25A46;TB1	3	3	0.83122	0.85324
IPI00337544;IPI00376888;IPI00642902;IPI00470939;IPI00456484;IPI00401276;IPI00643207	Cardiomyopathy-associated protein 2;Myomegalin;Phosphodiesterase 4D-interacting protein;Putative uncharacterized protein PDE4DIP	CMYA2;KIAA0454;KIAA0477;MMGL;PDE4DIP	6	6	0.83151	1.0178
IPI00043598	Inhibitor of nuclear factor kappa-B kinase-interacting protein	IKBIP;IKIP	19	15	0.83158	0.88478
IPI00028031;IPI00178744;IPI00937735	cDNA FLJ56425, highly similar to Very-long-chain specific acyl-CoAdehydrogenase, mitochondrial (EC 1.3.99.-);Acyl-Coenzyme A dehydrogenase, very long chain variant;Very long-chain specific acyl-CoA dehydrogenase, mitochondrial;Acyl-Coenzyme A dehydrogenase, very long chain, isoform CRA_e;cDNA FLJ31521 fis, clone NT2RI2000255, highly similar to Very-long-chain specific acyl-CoAdehydrogenase, mitoc…	ACADVL;VLCAD;hCG_42007	31	31	0.83204	0.75939
IPI00514501;IPI00031570	Chromosome 1 open reading frame 57;Chromosome 1 open reading frame 57, isoform CRA_a;Nucleoside triphosphate phosphohydrolase;Nucleoside-triphosphatase C1orf57;cDNA, FLJ95865;Chromosome 1 open reading frame 57, isoform CRA_d	C1orf57;hCG_15829;RP4-659I19.2-002;RP4-659I19.2-001	5	5	0.83211	0.83084
IPI00852806;IPI00917263	cDNA FLJ13729 fis, clone PLACE3000121, weakly similar to VESICULAR TRAFFIC CONTROL PROTEIN SEC15;Exocyst complex component 6B;Exocyst complex component Sec15B;SEC15-like protein 2;Putative uncharacterized protein EXOC6B	EXOC6B;KIAA0919;SEC15B;SEC15L2	14	14	0.83214	0.84246
IPI00004406	Uridine phosphorylase 1;UPP1 protein	UP;UPP1	5	5	0.83259	0.79961
IPI00024673;IPI00303550;IPI00220382;IPI00220383;IPI00023547;IPI00376687;IPI00941128;IPI00003148;IPI00795397;IPI00873275;IPI00148567;IPI00913982	c-Jun N-terminal kinase 2;JNK-55;Mitogen-activated protein kinase 9;Stress-activated protein kinase JNK2;Mitogen-activated protein kinase 9 isoform JNK2 alpha2;c-Jun N-terminal kinase 3;MAP kinase p49 3F12;Mitogen-activated protein kinase 10;Stress-activated protein kinase JNK3;cDNA FLJ42801 fis, clone BRCAN2001223, highly similar to Mitogen-activated protein kinase 10 (EC 2.7.11.24);Putative unc…	JNK2;MAPK9;PRKM9;JNK3;JNK3A;MAPK10;PRKM10	2	2	0.83279	0.9121
IPI00305010;IPI00426077	Calcineurin-like phosphoesterase domain-containing protein 1;Complete S-transactivated protein 1;cDNA FLJ36535 fis, clone TRACH2004521	CPPED1;CSTP1	10	10	0.83347	1.1445
IPI00412274;IPI00945204	Fzo homolog;Mitofusin-1;Transmembrane GTPase MFN1;MFN1 protein	MFN1	4	2	0.83421	0.94913
IPI00297578;IPI00477324;IPI00922540;IPI00748547;IPI00953441;IPI00877049;IPI00793262;IPI00922613;IPI00947229	130 kDa GPBP-interacting protein;90 kDa GPBP-interacting protein;Filamin A-interacting protein 1-like;Protein down-regulated in ovarian cancer 1;Putative uncharacterized protein FILIP1L	COL4A3BPIP;DOC1;FILIP1L;GIP90	6	6	0.83471	0.56255
IPI00168884;IPI00921999;IPI00642918;IPI00872971;IPI00922895	ATPase H(+)-transporting lysosomal accessory protein 2;ATPase H(+)-transporting lysosomal-interacting protein 2;Embryonic liver differentiation factor 10;ER-localized type I transmembrane adaptor;N14F;Renin receptor;Renin/prorenin receptor;Vacuolar ATP synthase membrane sector-associated protein M8-9;cDNA FLJ52527, highly similar to Renin receptor;cDNA FLJ52567, highly similar to Renin receptor;c…	ATP6AP2;ATP6IP2;CAPER;ELDF10;HT028;MSTP009;PSEC0072	3	3	0.8348	1.0125
IPI00012585	Beta-hexosaminidase subunit beta;Beta-hexosaminidase subunit beta chain A;Beta-hexosaminidase subunit beta chain B;Beta-N-acetylhexosaminidase subunit beta;Cervical cancer proto-oncogene 7 protein;N-acetyl-beta-glucosaminidase subunit beta;ENC-1AS	HCC7;HEXB	13	13	0.83502	0.73486
IPI00922682;IPI00184477;IPI00016006	cDNA FLJ54713, highly similar to Gephyrin;Domain E;Domain G;Gephyrin;Molybdopterin adenylyltransferase;Molybdopterin molybdenumtransferase;cDNA, FLJ96642, highly similar to Homo sapiens gephyrin (GPHN), mRNA;cDNA FLJ54093, highly similar to Gephyrin;cDNA FLJ54094, highly similar to Gephyrin	GPH;GPHN;KIAA1385;GPHRYN	5	5	0.83511	0.8704
IPI00011107;IPI00953980	ICD-M;IDP;Isocitrate dehydrogenase [NADP], mitochondrial;NADP(+)-specific ICDH;Oxalosuccinate decarboxylase;cDNA FLJ50469, highly similar to Isocitrate dehydrogenase;cDNA, FLJ79287, highly similar to Isocitrate dehydrogenase;cDNA FLJ50654, highly similar to Isocitrate dehydrogenase;Isocitrate dehydrogenase 2 (NADP+), mitochondrial variant;Isocitrate dehydrogenase	IDH2	25	23	0.83555	0.60749
IPI00011635;IPI00220829;IPI00384014;IPI00218043	Bcl-2-like protein 13;Bcl-rambo;Protein Mil1;cDNA FLJ77667, highly similar to Homo sapiens BCL2-like 13 (apoptosis facilitator), mRNA;BCL2-like 13 (Apoptosis facilitator), isoform CRA_c;cDNA, FLJ95299, highly similar to Homo sapiens BCL2-like 13 (apoptosis facilitator) (BCL2L13),nuclear gene encoding mitochondrial protein, mRNA;Putative uncharacterized protein DKFZp451F173;Putative uncharacterize…	BCL2L13;CD003;MIL1;hCG_19914;DKFZp451F173	4	4	0.83559	0.8181
IPI00549564;IPI00413730;IPI00873455	Acyl-CoA synthetase short-chain family member 2;Acyl-CoA synthetase short-chain family member 2, isoform CRA_f;Putative uncharacterized protein ACSS2;cDNA FLJ34962 fis, clone NTONG2003897, highly similar to Homo sapiens acetyl-CoA synthetase mRNA;Acetate--CoA ligase;Acetyl-CoA synthetase;Acetyl-coenzyme A synthetase, cytoplasmic;Acyl-activating enzyme;Putative uncharacterized protein DKFZp762G026…	ACSS2;hCG_38506;RP5-1161H23.2-006;ACAS2;DKFZp762G026	6	6	0.83565	0.74837
IPI00152303;IPI00929676;IPI00929626	Phosphatidylinositol-5-phosphate 4-kinase type II gamma;Phosphatidylinositol-5-phosphate 4-kinase type-2 gamma;cDNA FLJ43538 fis, clone PLACE7008431, highly similar to Homo sapiens phosphatidylinositol-4-phosphate 5-kinase, type II, gamma (PIP5K2C), mRNA;cDNA FLJ52923, highly similar to Homo sapiens phosphatidylinositol-4-phosphate 5-kinase, type II, gamma (PIP5K2C), mRNA;cDNA FLJ60683, highly si…	PIP4K2C;PIP5K2C	9	9	0.83596	1.022
IPI00030618;IPI00914534	Protocadherin-18;cDNA FLJ57555, highly similar to Protocadherin-18;Putative uncharacterized protein DKFZp434B0923;cDNA FLJ57393, highly similar to Protocadherin-18	KIAA1562;PCDH18;DKFZp434B0923	4	4	0.83648	0.64224
IPI00001710;IPI00607717	Another new gene 2 protein;Protein fat-free homolog	ANG2;C11orf2;C11orf3;FFR;PP5382	15	15	0.83654	0.95313
IPI00005914	Carbohydrate kinase-like protein;Sedoheptulokinase;cDNA FLJ31047 fis, clone HSYRA2000424, highly similar to Carbohydrate kinase-like protein (EC 2.7.1.-);cDNA FLJ52918, highly similar to Carbohydrate kinase-like protein (EC 2.7.1.-)	CARKL;SHPK	4	4	0.83731	0.65285
IPI00398779	Hemidesmosomal protein 1;Plectin-1	PLEC1	2	2	0.83735	1.0616
IPI00303568;IPI00947368;IPI00514138;IPI00395565	Microsomal prostaglandin E synthase 2;Prostaglandin E synthase 2;Prostaglandin E synthase 2 truncated form;cDNA FLJ32487 fis, clone SKNSH1000002, highly similar to Prostaglandin E synthase 2 (EC 5.3.99.3);cDNA FLJ51353, highly similar to Prostaglandin E synthase 2 (EC 5.3.99.3);Prostaglandin E synthase 2, isoform CRA_c;Putative uncharacterized protein PTGES2	C9orf15;PGES2;PTGES2;hCG_1785478	5	5	0.83751	0.79184
IPI00419575;IPI00657959;IPI00893923;IPI00894419;IPI00894139	Conserved edge-expressed protein;UPF0363 protein C7orf20;Putative uncharacterized protein GET4	C7orf20;CEE;CGI-20;GET4	4	4	0.83765	0.78526
IPI00032491	Inner nuclear membrane protein Man1;LEM domain-containing protein 3;cDNA FLJ56612, highly similar to Inner nuclear membrane protein Man1;cDNA FLJ56676, highly similar to Inner nuclear membrane protein Man1	LEMD3;MAN1	9	9	0.8377	1.1439
IPI00030360	RUN domain-containing protein 2A	RUNDC2;RUNDC2A	5	5	0.83773	0.95108
IPI00220739;IPI00922847	Membrane-associated progesterone receptor component 1;cDNA, FLJ94602, Homo sapiens progesterone receptor membrane component 1 (PGRMC1),mRNA;PGRMC1 protein;Progesterone receptor membrane component 1;Progesterone receptor membrane component 1, isoform CRA_a;cDNA FLJ50115, moderately similar to Membrane-associated progesterone receptor component 1;Progesterone receptor membrane component 1, isoform …	HPR6.6;PGRMC;PGRMC1;hCG_23188	12	10	0.83811	0.68294
IPI00045550	Neurabin-2;Neurabin-II;Protein phosphatase 1 regulatory subunit 9B;Spinophilin;cDNA FLJ30345 fis, clone BRACE2007522, highly similar to Neurabin-2;PPP1R9B protein	PPP1R6;PPP1R9B	10	9	0.83812	0.94145
IPI00784808;IPI00784614;IPI00784936;IPI00871679;IPI00455033;IPI00883870;IPI00784835	cDNA FLJ55422, highly similar to Septin-9;Ovarian/Breast septin epsilon;MAFK protein	Ov/Br septin;MAFK	30	30	0.83812	0.69213
IPI00008711	Wolframin;cDNA FLJ51211, highly similar to Wolframin	WFS1	10	10	0.83816	0.85486
IPI00514424;IPI00002412;IPI00514248;IPI00908718	Palmitoyl-protein thioesterase 1;Palmitoyl-protein hydrolase 1;cDNA, FLJ92589, Homo sapiens palmitoyl-protein thioesterase 1(ceroid-lipofuscinosis, neuronal 1, infantile) (PPT1), mRNA;Palmitoyl-protein thioesterase 1 (Ceroid-lipofuscinosis, neuronal 1, infantile), isoform CRA_a;PPT1 protein;cDNA FLJ53673, highly similar to Palmitoyl-protein thioesterase 1 (EC 3.1.2.22);cDNA FLJ53679, highly simil…	PPT1;RP11-115D7.2-002;PPT;hCG_1775981;RP11-115D7.2-001;RP11-115D7.2-003	4	4	0.83836	0.69666
IPI00797136;IPI00896464	Inhibitor of nuclear factor kappa-B kinase-interacting protein;IKIP protein	IKBIP;IKIP	13	13	0.83909	0.77802
IPI00003369;IPI00925873;IPI00794842	LIM domain-containing protein 1;Putative uncharacterized protein LIMD1	LIMD1	2	2	0.83951	0.80198
IPI00215637;IPI00910433	ATP-dependent RNA helicase DDX3X;DEAD box protein 3, X-chromosomal;DEAD box, X isoform;Helicase-like protein 2;cDNA FLJ76819, highly similar to Homo sapiens DEAD (Asp-Glu-Ala-Asp) box polypeptide 3, X-linked (DDX3X), transcript variant 2, mRNA;DEAD (Asp-Glu-Ala-Asp) box polypeptide 3, X-linked;HCG19318, isoform CRA_a;cDNA FLJ60399, highly similar to ATP-dependent RNA helicase DDX3X (EC 3.6.1.-);D…	DBX;DDX3;DDX3X;hCG_19318;RP1-169I5.3-001	39	10	0.84036	0.81586
IPI00014877;IPI00855867;IPI00943802	Glutaminyl-peptide cyclotransferase-like protein	QPCTL	3	3	0.84043	0.889
IPI00397348;IPI00903163;IPI00022042;IPI00952696;IPI00916804	Late secretory pathway protein AVL9 homolog;Putative uncharacterized protein AVL9;AVL9 protein	AVL9;KIAA0241	7	7	0.84081	0.86345
IPI00296191;IPI00414079;IPI00909198	Nef-binding protein 1;Vacuolar proton pump subunit H;Vacuolar proton pump subunit SFD;V-ATPase 50/57 kDa subunits;VMA13;V-type proton ATPase subunit H;cDNA FLJ40986 fis, clone UTERU2014898, highly similar to Vacuolar ATP synthase subunit H (EC 3.6.3.14);Vacuolar proton pump subunit SFD alpha isoform;cDNA FLJ58444, highly similar to Vacuolar ATP synthase subunit H (EC 3.6.3.14)	ATP6V1H;CGI-11	17	17	0.8412	1.0318
IPI00789798;IPI00449923;IPI00647688;IPI00449924;IPI00449925;IPI00796631;IPI00449926	Putative uncharacterized protein RAI1;Retinoic acid-induced protein 1	RAI1;KIAA1820	2	2	0.84122	0.97856
IPI00011619	3-phosphoadenosine-5-phosphosulfate synthase;Adenosine-5-phosphosulfate 3-phosphotransferase;Adenylylsulfate 3-phosphotransferase;Adenylyl-sulfate kinase;APS kinase;ATP-sulfurylase;Bifunctional 3-phosphoadenosine 5-phosphosulfate synthase 1;Sulfate adenylate transferase;Sulfate adenylyltransferase;Sulfurylase kinase 1;PAPSS1 protein;Putative uncharacterized protein PAPSS1;3-phosphoadenosine 5-pho…	ATPSK1;PAPSS;PAPSS1;hCG_20920	18	18	0.84125	0.85516
IPI00303158;IPI00479958	CMP-N-acetylneuraminic acid synthase;N-acylneuraminate cytidylyltransferase;Cytidine 5-monophosphate N-acetylneuraminic acid synthetase variant	CMAS	6	6	0.84134	0.64544
IPI00867739;IPI00000455;IPI00929684;IPI00941077	cDNA FLJ60533, highly similar to Kinesin-like protein KIF3A;Kinesin-like protein KIF3Abeta;Kinesin-like protein KIF3A;Microtubule plus end-directed kinesin motor 3A;KIF3A protein;Putative uncharacterized protein	KIF3A;KIF3	6	6	0.8416	0.98805
IPI00396234;IPI00552319;IPI00555989;IPI00237446	ATPase class VI type 11C;ATPase IQ;Probable phospholipid-transporting ATPase IG	ATP11C;ATPIG;ATPIQ	4	3	0.84175	1.3629
IPI00031109	B17.2-like;Mimitin, mitochondrial;Myc-induced mitochondrial protein;NADH dehydrogenase [ubiquinone] 1 alpha subcomplex assembly factor 2;NDUFA12-like protein	NDUFA12L;NDUFAF2	2	2	0.84177	0.82189
IPI00399307;IPI00001593	Prolylcarboxypeptidase (Angiotensinase C), isoform CRA_b;Putative uncharacterized protein PRCP;cDNA FLJ34467 fis, clone HLUNG2003246, highly similar to Lysosomal Pro-X carboxypeptidase (EC3.4.16.2);Angiotensinase C;Lysosomal carboxypeptidase C;Lysosomal Pro-X carboxypeptidase;Proline carboxypeptidase;Prolylcarboxypeptidase;cDNA FLJ33528 fis, clone BRAMY2007110, highly similar to Lysosomal Pro-X c…	hCG_27286;PRCP;PCP	7	7	0.84207	0.77006
IPI00647082;IPI00301216	TBC1 domain family, member 13;cDNA FLJ14551 fis, clone NT2RM2001753, highly similar to TBC1 domain family member 13;cDNA FLJ41834 fis, clone NT2RI3000622, highly similar to TBC1 domain family member 13;TBC1 domain family, member 13, isoform CRA_c;cDNA FLJ54808, highly similar to TBC1 domain family member 13;TBC1 domain family, member 13 variant;cDNA FLJ76589, highly similar to TBC1 domain family …	TBC1D13;hCG_1788208;RP11-545E17.5-002	11	11	0.84229	1.0302
IPI00294065;IPI00953703;IPI00333637;IPI00908497	Cell proliferation-inducing gene 31 protein;Golgin subfamily A member 5;Golgin-84;Protein Ret-II;RET-fused gene 5 protein;cDNA FLJ76981, highly similar to Homo sapiens golgi autoantigen, golgin subfamily a, 5 (GOLGA5), mRNA;Putative uncharacterized protein GOLGA5;cDNA FLJ54399, highly similar to Golgin subfamily A member 5	GOLGA5;PIG31;RETII;RFG5	15	15	0.84274	0.99842
IPI00386616	C1orf212 protein	C1orf212	2	2	0.84288	1.0683
IPI00895800;IPI00878985;IPI00876962	HBEBP2-binding protein C;Inverted formin-2	C14orf151;C14orf173;INF2	38	38	0.84289	0.98501
IPI00011284;IPI00375513;IPI00878254;IPI00878855	Catechol O-methyltransferase;Soluble catechol-O-methyltransferase;Membrane bound catechol-O-methyltransferase;COMT protein	COMT	11	11	0.8429	1.0221
IPI00018726	Kelch-like protein 11;cDNA FLJ51370, highly similar to Kelch-like protein 11	KLHL11	3	3	0.84355	0.42988
IPI00449197;IPI00433025;IPI00385158;IPI00009844;IPI00941706	GMP reductase;GMP reductase 2;Guanosine 5-monophosphate oxidoreductase 2;Full-length cDNA clone CS0DL005YG10 of B cells (Ramos cell line) of Homo sapiens (human);Guanosine monophosphate reductase 2, isoform CRA_e	GMPR2;hCG_40198	10	10	0.84398	1.0017
IPI00328415;IPI00871319;IPI00446235;IPI00879792	Diaphorase-1;NADH-cytochrome b5 reductase 3;NADH-cytochrome b5 reductase 3 membrane-bound form;NADH-cytochrome b5 reductase 3 soluble form;cDNA FLJ56301, highly similar to NADH-cytochrome b5 reductase (EC 1.6.2.2);Mutant NADH-cytochrome b5 reductase;cDNA FLJ42537 fis, clone BRACE3004058, highly similar to NADH-cytochrome B5 reductase (EC 1.6.2.2);Cytochrome b5 reductase 3	CYB5R3;DIA1;Z93241.1-006	18	18	0.84406	0.99579
IPI00021807;IPI00759616;IPI00845473;IPI00940598	Acid beta-glucosidase;Alglucerase;Beta-glucocerebrosidase;D-glucosyl-N-acylsphingosine glucohydrolase;Glucosylceramidase;Imiglucerase;cDNA, FLJ92865, Homo sapiens glucosidase, beta; acid (includes glucosylceramidase)(GBA), mRNA;cDNA FLJ50618, highly similar to Glucosylceramidase (EC 3.2.1.45);cDNA FLJ51780, highly similar to Glucosylceramidase (EC 3.2.1.45);cDNA FLJ50695, highly similar to Glucos…	GBA;GC;GLUC	17	17	0.84412	1.0094
IPI00930710;IPI00007084	Mitochondrial aspartate-glutamate carrier protein;Solute carrier family 25, member 13 (Citrin), isoform CRA_a;Calcium-binding mitochondrial carrier protein Aralar2;Citrin;Mitochondrial aspartate glutamate carrier 2;Solute carrier family 25 member 13;cDNA FLJ54671, highly similar to Calcium-binding mitochondrial carrier protein Aralar2;Solute carrier family 25, member 13 (Citrin) variant;Putative …	hCG_40633;SLC25A13;ARALAR2	20	14	0.84417	0.79616
IPI00784114;IPI00032267	Putative uncharacterized protein RASA3;GAP1(IP4BP);Ins P4-binding protein;Ras GTPase-activating protein 3;cDNA FLJ58396, highly similar to Ras GTPase-activating protein 3	RASA3	13	13	0.84442	1.0258
IPI00009410;IPI00892978	ER degradation-enhancing alpha-mannosidase-like 3;Putative uncharacterized protein;EDEM3 protein	C1orf22;EDEM3	6	6	0.84476	1.0851
IPI00166079	Vitamin K epoxide reductase complex subunit 1-like protein 1;cDNA FLJ76587, highly similar to Homo sapiens vitamin K epoxide reductase complex, subunit 1-like 1 (VKORC1L1), mRNA	VKORC1L1	3	3	0.84496	0.96274
IPI00029111;IPI00872788	Collapsin response mediator protein 4 long variant;DPYSL3 protein;Dihydropyrimidinase-like 3;Collapsin response mediator protein 4;Dihydropyrimidinase-related protein 3;Unc-33-like phosphoprotein 1;cDNA FLJ57528, highly similar to Dihydropyrimidinase-related protein 3	LCRMP;DPYSL3;CRMP4;DRP3;ULIP;ULIP1	33	28	0.84509	0.73803
IPI00604523;IPI00033494;IPI00220573;IPI00719669;IPI00921274	Myosin regulatory light chain MRCL3 variant;MLC-2A;Myosin regulatory light chain 12B;Myosin regulatory light chain 20 kDa;Myosin regulatory light chain 2-B, smooth muscle isoform;Myosin regulatory light chain MRLC2;SHUJUN-1;MLC-2B;Myosin regulatory light chain 12A;Myosin regulatory light chain 2, nonsarcomeric;Myosin regulatory light chain MRLC3;Myosin RLC;Myosin regulatory light chain;cDNA FLJ76…	MRLC2;MYL12B;MYLC2B;MLCB;MRLC3;MYL12A;RLC;hCG_2045956;MRCL3	9	4	0.84521	1.1559
IPI00071318;IPI00410027;IPI00410026;IPI00853373;IPI00793246;IPI00798019;IPI00893219	Putative RNA-binding protein Luc7-like 1;Putative SR protein LUC7B1;SR+89;LUC7-like isoform b variant;LUC7-like (S. cerevisiae);LUC7-like (S. cerevisiae), isoform CRA_g;LUC7-like (S. cerevisiae), isoform CRA_f;Putative uncharacterized protein LUC7L	LUC7L;LUC7L1;hCG_22425;LA16c-OS12.1-001;LA16c-OS12.1-007;LA16c-OS12.1-015	2	2	0.84525	0.96967
IPI00007756	Ras-related protein Rab-22A;Similar to RAB22A, member RAS oncogene family	RAB22;RAB22A	4	4	0.84539	0.97337
IPI00022007	Protein WAVE-1;Verprolin homology domain-containing protein 1;Wiskott-Aldrich syndrome protein family member 1	KIAA0269;SCAR1;WASF1;WAVE1	3	3	0.84562	1.0789
IPI00026634;IPI00642665;IPI00647947;IPI00642108;IPI00946578;IPI00947041;IPI00945407;IPI00945413;IPI00944955;IPI00641163;IPI00946395;IPI00946246	WD repeat domain phosphoinositide-interacting protein 4;WD repeat-containing protein 45;Putative uncharacterized protein WDR45;WD repeat domain 45, isoform CRA_e	JM5;WDR45;WDRX1;WDRXI4;WIPI4;hCG_1986580	4	3	0.84612	0.90691
IPI00384689;IPI00645809;IPI00908545	Pyridoxal-dependent decarboxylase domain-containing protein 1;cDNA FLJ53168;cDNA FLJ59412	KIAA0251;PDXDC1	23	1	0.84612	0.86002
IPI00789455	Katanin p60 ATPase-containing subunit A-like 1;p60 katanin-like 1;cDNA, FLJ96827;cDNA FLJ40104 fis, clone TESTI2006111, highly similar to Katanin p60 ATPase-containing subunit A-like 1 (EC 3.6.4.3)	KATNAL1	7	7	0.8472	1.005
IPI00014376;IPI00646692	Ras-related protein Rab-22B;Ras-related protein Rab-31;RAB31, member RAS oncogene family variant	RAB22B;RAB31	6	5	0.84729	1.0461
IPI00061245	28S ribosomal protein S10, mitochondrial;cDNA FLJ57413, highly similar to Mitochondrial 28S ribosomal protein S10;PNAS-122	MRPS10;MSTP040	3	3	0.8474	0.65775
IPI00029015;IPI00640823	3-dehydrosphinganine reductase;3-ketodihydrosphingosine reductase;Follicular variant translocation protein 1;cDNA FLJ57536, moderately similar to 3-ketodihydrosphingosine reductase (EC 1.1.1.102)	FVT1;KDSR	5	5	0.84794	0.76273
IPI00005605;IPI00218503;IPI00644290;IPI00218504;IPI00879739	Protein NDRG3;cDNA FLJ52497, highly similar to Protein NDRG3;cDNA FLJ54521, highly similar to Protein NDRG3;NDRG3 protein;NDRG family member 3;NDRG family member 3, isoform CRA_c	NDRG3;hCG_1785125;RP3-460J8.1-003	8	8	0.84796	0.85031
IPI00908469	cDNA FLJ52712, highly similar to Tubulin beta-6 chain;cDNA FLJ52847, highly similar to Tubulin beta-6 chain		3	1	0.84817	1.0495
IPI00020672	Dipeptidyl aminopeptidase III;Dipeptidyl arylamidase III;Dipeptidyl peptidase 3;Dipeptidyl peptidase III;cDNA FLJ54021, highly similar to Dipeptidyl-peptidase 3 (EC 3.4.14.4);cDNA FLJ53282, highly similar to Dipeptidyl-peptidase 3 (EC 3.4.14.4);Dipeptidylpeptidase III isoform 1 variant;Putative uncharacterized protein DKFZp686O1117	DPP3;DKFZp686O1117	29	29	0.84825	0.97002
IPI00871157;IPI00396412;IPI00941361;IPI00873916;IPI00333420	Putative uncharacterized protein SRPK2;SFRS protein kinase 2, isoform CRA_a;Serine/arginine-rich protein-specific kinase 2;Serine/threonine-protein kinase SRPK2;SFRS protein kinase 2	hCG_2013856;SRPK2	6	4	0.84843	0.91133
IPI00216675;IPI00221307;IPI00910107;IPI00647486;IPI00216674;IPI00514222	Apoptotic protease Mch-3;Caspase-7;Caspase-7 subunit p11;Caspase-7 subunit p20;CMH-1;ICE-like apoptotic protease 3;cDNA FLJ55032, highly similar to Caspase-7 (EC 3.4.22.-);cDNA FLJ52786, highly similar to Caspase-7 (EC 3.4.22.-);cDNA FLJ52760, highly similar to Caspase-7 (EC 3.4.22.-);Caspase 7, apoptosis-related cysteine peptidase;Putative uncharacterized protein CASP7	CASP7;MCH3;RP11-211N11.6-004;RP11-211N11.6-006	4	4	0.84849	0.69617
IPI00022143;IPI00746655;IPI00902463	Extended synaptotagmin-1;Membrane-bound C2 domain-containing protein;cDNA FLJ12728 fis, clone NT2RP2000040, highly similar to Protein FAM62A;cDNA FLJ46898 fis, clone UTERU3022168, highly similar to Protein FAM62A	ESYT1;FAM62A;KIAA0747;MBC2	47	47	0.84851	0.95779
IPI00412771	Adapter protein CMS;Cas ligand with multiple SH3 domains;CD2-associated protein	CD2AP	14	14	0.84887	1.0741
IPI00219147;IPI00031801;IPI00219148	Cold shock domain-containing protein A;DNA-binding protein A;Single-strand DNA-binding protein NF-GMB;CSDA protein	CSDA;DBPA	7	7	0.84936	0.74434
IPI00300407;IPI00794290	Fibroglycan;Heparan sulfate proteoglycan core protein;Syndecan-2;Syndecan	HSPG1;SDC2;hCG_15745	3	3	0.84952	0.81323
IPI00013488;IPI00910824;IPI00221041;IPI00942346;IPI00917444	A-chimaerin;Alpha-chimerin;N-chimaerin;N-chimerin;Rho GTPase-activating protein 2;cDNA FLJ58170, highly similar to N-chimaerin;Chimerin (Chimaerin) 1, isoform CRA_a;CHN1 protein;Chimerin (Chimaerin) 1 variant;Putative uncharacterized protein CHN1	ARHGAP2;CHN;CHN1;hCG_16569	2	2	0.84953	0.97405
IPI00009374	GSK3-beta interaction protein	C14orf129;GSKIP;HSPC210	2	2	0.84991	1.008
IPI00019755;IPI00642936;IPI00513927	Glutathione S-transferase omega-1;cDNA, FLJ94267, highly similar to Homo sapiens glutathione S-transferase omega 1 (GSTO1), mRNA;Glutathione S-transferase omega 1	GSTO1;GSTTLP28;RP11-99N20.1-004;RP11-99N20.1-005	17	17	0.8502	0.90912
IPI00186721;IPI00843890;IPI00556252	CFTR-associated ligand;Fused in glioblastoma;Golgi-associated PDZ and coiled-coil motif-containing protein;PDZ protein interacting specifically with TC10	CAL;FIG;GOPC	10	10	0.85042	1.5218
IPI00102425;IPI00062336;IPI00385260	Cyclin-dependent kinase inhibitor 2B-related protein;p15INK4B-related protein;Regulation of nuclear pre-mRNA domain-containing protein 1A	P15RS;RPRD1A	3	3	0.85054	0.98854
IPI00006608;IPI00412681;IPI00914602;IPI00219186;IPI00219185;IPI00412924;IPI00952639;IPI00219187;IPI00412568;IPI00219183;IPI00394658;IPI00909502	ABPP;Alzheimer disease amyloid protein;Amyloid beta A4 protein;Amyloid intracellular domain 50;Amyloid intracellular domain 57;Amyloid intracellular domain 59;APPI;Beta-amyloid protein 40;Beta-amyloid protein 42;Beta-APP40;Beta-APP42;C31;C80;C83;C99;Cerebral vascular amyloid peptide;Gamma-CTF(50);Gamma-CTF(57);Gamma-CTF(59);Gamma-secretase C-terminal fragment 50;Gamma-secretase C-terminal fragmen…	A4;AD1;APP	7	6	0.85084	0.69549
IPI00465431	35 kDa lectin;Carbohydrate-binding protein 35;Galactose-specific lectin 3;Galactoside-binding protein;Galectin-3;IgE-binding protein;L-31;Laminin-binding protein;Lectin L-29;Mac-2 antigen;LGALS3 protein variant;LGALS3 protein;Lectin, galactoside-binding, soluble, 3;Full-length cDNA clone CS0DI041YE05 of Placenta of Homo sapiens (human);Galectin 3	LGALS3;MAC2	12	12	0.85102	0.82852
IPI00218850	Secretory carrier-associated membrane protein 2;cDNA FLJ77721, highly similar to Homo sapiens secretory carrier membrane protein 2 (SCAMP2), mRNA;SCAMP2 protein	SCAMP2	3	3	0.85107	1.0032
IPI00411816;IPI00946567;IPI00909438;IPI00945936	39S ribosomal protein L2, mitochondrial;Putative uncharacterized protein MRPL2;cDNA FLJ57498, highly similar to Homo sapiens mitochondrial ribosomal protein L2 (MRPL2), mRNA	CGI-22;MRPL2	2	2	0.85127	1.005
IPI00923582;IPI00289862;IPI00657698;IPI00917523	cDNA FLJ59687, highly similar to Secernin-1;Secernin-1;cDNA FLJ59884, highly similar to Secernin-1;cDNA FLJ59539, highly similar to Secernin-1;Secernin 1, isoform CRA_a;Putative uncharacterized protein SCRN1	KIAA0193;SCRN1;hCG_37324	15	15	0.85165	0.83684
IPI00011461;IPI00477001	Cell cycle autoantigen SG2NA;S/G2 antigen;Striatin-3;cDNA FLJ77970, highly similar to Homo sapiens nuclear autoantigen GS2NA mRNA;Striatin, calmodulin binding protein 3	GS2NA;SG2NA;STRN3	6	6	0.85178	1.0112
IPI00012303;IPI00943000;IPI00942368;IPI00954180;IPI00852838;IPI00852768;IPI00030385	Selenium binding protein 1;56 kDa selenium-binding protein;Selenium-binding protein 1;cDNA FLJ52715, highly similar to Selenium-binding protein 1;cDNA FLJ61035, highly similar to Selenium-binding protein 1;cDNA FLJ13813 fis, clone THYRO1000358, moderately similar to SELENIUM-BINDING LIVER PROTEIN;Selenium binding protein 1, isoform CRA_b	RP11-126K1.7-006;SELENBP1;SBP;RP11-126K1.7-005;RP11-126K1.7-019;hCG_18906	6	6	0.85239	0.33931
IPI00926625;IPI00941977;IPI00871311;IPI00926316	Zyxin;Zyxin-2;cDNA FLJ61463, highly similar to Zyxin;ESP-2;ZYX protein;cDNA FLJ53160, highly similar to Zyxin;cDNA FLJ53163, highly similar to Zyxin;cDNA, FLJ79126, highly similar to Zyxin;Zyxin, isoform CRA_a	ZYX;hCG_96060	22	22	0.85244	1.0578
IPI00871617;IPI00939471;IPI00008289;IPI00936224;IPI00929376;IPI00943016;IPI00853631	BRCA1/BRCA2-containing complex subunit 3;BRCA1/BRCA2-containing complex subunit 36;BRCA1-A complex subunit BRCC36;BRISC complex subunit BRCC36;Lys-63-specific deubiquitinase BRCC36;Putative uncharacterized protein BRCC3	BRCC3;BRCC36;C6.1A;CXorf53	8	8	0.85266	0.77464
IPI00328868;IPI00008253;IPI00893408	HCLS1-binding protein 3;HS1-binding protein 3;cDNA FLJ14249 fis, clone OVARC1001200, weakly similar to Mus musculus HS1 binding protein 3;Putative uncharacterized protein HS1BP3	HS1BP3	7	7	0.85275	0.82457
IPI00337494;IPI00412742	Calcium-binding mitochondrial carrier protein SCaMC-1;Mitochondrial ATP-Mg/Pi carrier protein 1;Mitochondrial Ca(2+)-dependent solute carrier protein 1;Small calcium-binding mitochondrial carrier protein 1;Solute carrier family 25 member 24;cDNA FLJ50039, highly similar to Homo sapiens solute carrier family 25, member 24, transcript variant 1, mRNA;cDNA, FLJ79405, highly similar to Homo sapiens s…	APC1;MCSC1;SCAMC1;SLC25A24	18	18	0.85279	0.99936
IPI00034319;IPI00554634;IPI00554556;IPI00945375	Acetylcholinesterase-associated protein;Brain acetylcholinesterase putative membrane anchor;Protein CutA;Putative uncharacterized protein CUTA	ACHAP;C6orf82;CUTA	3	3	0.85293	0.94635
IPI00243742;IPI00216070;IPI00220332	Cardiac myosin light chain 1;Myosin light chain 1, slow-twitch muscle B/ventricular isoform;Myosin light chain 3;Ventricular/slow twitch myosin alkali light chain;Myosin light chain 1/3, skeletal muscle isoform;Myosin light chain alkali 1/2;Putative uncharacterized protein MYL1	MYL3;MYL1	3	3	0.85294	1.0579
IPI00020472;IPI00607849;IPI00926169;IPI00789434	Transmembrane protein 111;Putative uncharacterized protein TMEM111	TMEM111	4	4	0.8533	0.90117
IPI00007208	DEAD box protein 41;DEAD box protein abstrakt homolog;Probable ATP-dependent RNA helicase DDX41;cDNA FLJ34455 fis, clone HLUNG2002648, highly similar to Probable ATP-dependent RNA helicase DDX41 (EC 3.6.1.-);DEAD (Asp-Glu-Ala-Asp) box polypeptide 41, isoform CRA_a;DEAD-box protein abstrakt variant	ABS;DDX41;hCG_2039392	3	3	0.85331	0.82677
IPI00027078;IPI00921861	Carboxypeptidase D;gp180;Metallocarboxypeptidase D;cDNA FLJ50395, highly similar to Carboxypeptidase D (EC 3.4.17.22);cDNA, FLJ79308, highly similar to Carboxypeptidase D (EC 3.4.17.22);cDNA FLJ59794, highly similar to Carboxypeptidase D (EC 3.4.17.22)	CPD	9	9	0.85345	0.76571
IPI00100980;IPI00922156	EH domain-containing protein 2;PAST homolog 2;cDNA FLJ53453, highly similar to EH-domain-containing protein 2;cDNA FLJ55555, highly similar to EH-domain-containing protein 2;cDNA FLJ54154, highly similar to EH-domain-containing protein 2;cDNA, FLJ79347, highly similar to EH-domain-containing protein 2;cDNA FLJ90220 fis, clone MAMMA1003126, moderately similar to Human Hpast (HPAST) mRNA;cDNA FLJ39…	EHD2;PAST2	31	28	0.85375	0.78549
IPI00025285	Vacuolar proton pump subunit G 1;Vacuolar proton pump subunit M16;V-ATPase 13 kDa subunit 1;V-type proton ATPase subunit G 1;ATP6V1G1 protein;ATPase, H+ transporting, lysosomal 13kDa, V1 subunit G1;ATPase, H+ transporting, lysosomal 13kDa, V1 subunit G1, isoform CRA_a	ATP6G;ATP6G1;ATP6J;ATP6V1G1;hCG_29854;RP11-402G3.1-001	3	3	0.85381	0.99323
IPI00291665;IPI00791217;IPI00062810;IPI00827656	TBC domain-containing protein kinase-like protein;Putative uncharacterized protein DKFZp313C1916;Putative uncharacterized protein TBCK	HSPC302;TBCK;TBCKL;DKFZp313C1916	4	4	0.85478	0.9052
IPI00007691;IPI00909056;IPI00910488	Hematopoietic stem/progenitor cell protein 172;Synbindin;Trafficking protein particle complex subunit 4;TRS23 homolog;cDNA FLJ53004, highly similar to Trafficking protein particle complex subunit 4;cDNA FLJ55104, moderately similar to Trafficking protein particle complex subunit4	CGI-104;HSPC172;PTD009;SBDN;TRAPPC4	3	3	0.85536	0.80739
IPI00926581;IPI00941217;IPI00607818;IPI00337335;IPI00029818;IPI00607778	MYH14 variant protein;Myosin heavy chain 14;Myosin heavy chain, non-muscle IIc;Myosin-14;Non-muscle myosin heavy chain IIc;Nonmuscle myosin heavy chain II-C variant;MYH14 protein;cDNA FLJ43092 fis, clone COLON2002520, highly similar to Myosin-14;cDNA FLJ56368, highly similar to Myosin-14;Myosin;cDNA FLJ16179 fis, clone BRHIP3000070, highly similar to Myosin-14	FP17425;KIAA2034;MYH14	4	4	0.856	1.0085
IPI00411520;IPI00328443;IPI00411522;IPI00952840;IPI00328650;IPI00411523	UPF0317 protein C14orf159, mitochondrial;cDNA FLJ41538 fis, clone BRTHA2018129;C14orf159 variant protein;C14orf159 protein;Putative uncharacterized protein C14orf159;Chromosome 14 open reading frame 159 variant;cDNA FLJ34075 fis, clone FCBBF3003216	C14orf159;UNQ2439/PRO5000;C14orf159 variant protein	4	4	0.85711	0.86742
IPI00745792	NmrA-like family domain-containing protein 1	HSCARG;NMRAL1	6	6	0.85776	1.0924
IPI00007675;IPI00909015	Cytoplasmic dynein 1 light intermediate chain 1;Dynein light chain A;Dynein light intermediate chain 1, cytosolic;cDNA FLJ10219 fis, clone HEMBA1007018, highly similar to Cytoplasmic dynein 1 light intermediate chain 1;Putative uncharacterized protein DKFZp686A1525;cDNA FLJ58500, highly similar to Cytoplasmic dynein 1 light intermediate chain 1	DNCLI1;DYNC1LI1;DKFZp686A1525	20	20	0.85808	0.83415
IPI00790214;IPI00029628;IPI00853306	Calcium-binding protein ERC-55;E6-binding protein;Reticulocalbin-2;Putative uncharacterized protein RCN2	ERC55;RCN2	4	4	0.8581	0.84258
IPI00465238;IPI00107728;IPI00952729;IPI00872797	Esophageal cancer-associated protein;UPF0505 protein C16orf62;cDNA FLJ37759 fis, clone BRHIP2023888;Putative uncharacterized protein C16orf62	101F10.2;C16orf62	18	18	0.85825	0.9984
IPI00002372;IPI00908804;IPI00185503	70 kDa peroxisomal membrane protein;ATP-binding cassette sub-family D member 3;cDNA FLJ54042, highly similar to ATP-binding cassette sub-family D member 3;cDNA FLJ53353, highly similar to ATP-binding cassette sub-family D member 3	ABCD3;PMP70;PXMP1	22	22	0.85849	1.0192
IPI00293260;IPI00844115	DnaJ homolog subfamily C member 10;ER-resident protein ERdj5;Macrothioredoxin;cDNA FLJ14795 fis, clone NT2RP4001219, highly similar to Homo sapiens DnaJ (Hsp40) homolog, subfamily C, member 10 (DNAJC10), mRNA;DnaJ (Hsp40) homolog, subfamily C, member 10, isoform CRA_b;DNAJC10 protein;cDNA FLJ55732, highly similar to Homo sapiens DnaJ (Hsp40) homolog, subfamily C, member 10 (DNAJC10), mRNA;Macroth…	DNAJC10;ERDJ5;UNQ495/PRO1012;hCG_22235	15	15	0.8588	0.85644
IPI00305064;IPI00828117;IPI00827658;IPI00827650;IPI00418465;IPI00828064;IPI00828192;IPI00827795;IPI00828056;IPI00419219;IPI00827893;IPI00827982;IPI00827937;IPI00854669;IPI00297160;IPI00922478;IPI00918020	CD44 antigen;CDw44;Epican;Extracellular matrix receptor III;GP90 lymphocyte homing/adhesion receptor;Heparan sulfate proteoglycan;Hermes antigen;HUTCH-I;Hyaluronate receptor;Phagocytic glycoprotein 1;Phagocytic glycoprotein I;CD44 molecule;CD44 molecule (Indian blood group);CD44 protein;CD44;cDNA FLJ60041, highly similar to CD44 antigen;CD44 antigen (Indian blood group), isoform CRA_i;Putative un…	CD44;LHR;MDU2;MDU3;MIC4;AL133330.1-003;AL133330.1-004;hCG_1811182;AL133330.1-001	10	10	0.85905	1.1227
IPI00639812;IPI00024266;IPI00647044	Microsomal glutathione S-transferase 3 variant;Microsomal glutathione S-transferase 3;Microsomal GST-III	MGST3;RP11-466F5.1-002;RP11-466F5.1-005	3	3	0.85942	0.91256
IPI00022543;IPI00478201	GPI8 homolog;GPI-anchor transamidase;Phosphatidylinositol-glycan biosynthesis class K protein;Putative uncharacterized protein PIGK	GPI8;PIGK	6	6	0.85953	0.79049
IPI00012728;IPI00942534;IPI00401448	Acyl-CoA synthetase 1;Long-chain acyl-CoA synthetase 1;Long-chain acyl-CoA synthetase 2;Long-chain fatty acid-CoA ligase 2;Long-chain-fatty-acid--CoA ligase 1;Palmitoyl-CoA ligase 1;Palmitoyl-CoA ligase 2;cDNA FLJ76467, highly similar to Homo sapiens acyl-CoA synthetase long-chain family member 1 (ACSL1), mRNA;cDNA FLJ59311, highly similar to Long-chain-fatty-acid--CoA ligase 1 (EC 6.2.1.3);cDNA …	ACSL1;FACL1;FACL2;LACS;LACS1;LACS2	16	16	0.85966	0.80875
IPI00168489;IPI00790164;IPI00942339	Nuclear receptor-binding protein 2;Transformation-related gene 16 protein	NRBP2;PP9320;TRG16	4	4	0.85968	0.92353
IPI00334343;IPI00146447	Myopathy with excessive autophagy protein;Vacuolar ATPase assembly integral membrane protein VMA21	MEAX;VMA21;XMEA	2	2	0.85989	0.90844
IPI00186966;IPI00395680;IPI00220996;IPI00220997;IPI00220587;IPI00220998;IPI00329733;IPI00221000;IPI00220999;IPI00220586;IPI00221001;IPI00922028	Amphiphysin II;Amphiphysin-like protein;Box-dependent myc-interacting protein 1;Bridging integrator 1;Myc box-dependent-interacting protein 1;Amphiphysin IIb-1;cDNA FLJ54942, highly similar to Homo sapiens bridging integrator 1 (BIN1), transcript variant 10, mRNA;cDNA FLJ60546, highly similar to Homo sapiens bridging integrator 1 (BIN1), transcript variant 3, mRNA	AMPHL;BIN1	4	4	0.85993	0.71953
IPI00018946;IPI00939845;IPI00910339	cDNA FLJ56439, highly similar to Pantothenate kinase 4 (EC 2.7.1.33);Pantothenate kinase 4;Pantothenic acid kinase 4;Pantothenate kinase 4 putative variant;Pantothenate kinase 4, isoform CRA_b;cDNA FLJ53892, highly similar to Pantothenate kinase 4 (EC 2.7.1.33)	PANK4;hCG_24601	7	7	0.86003	1.0648
IPI00012433	CpG island protein;Factor VIII intron 22 protein	F8A;F8A1;F8A2;F8A3	3	3	0.86004	0.75115
IPI00033561;IPI00479871;IPI00783594;IPI00953520;IPI00737869;IPI00787772	RNA-binding protein with serine-rich domain 1;SR-related protein LDC2	LDC2;RNPS1	2	2	0.86008	1.0207
IPI00027223;IPI00926055;IPI00925000	Cytosolic NADP-isocitrate dehydrogenase;IDP;Isocitrate dehydrogenase [NADP] cytoplasmic;NADP(+)-specific ICDH;Oxalosuccinate decarboxylase;cDNA, FLJ92536, highly similar to Homo sapiens isocitrate dehydrogenase 1 (NADP+), soluble (IDH1), mRNA;Isocitrate dehydrogenase 1;Isocitrate dehydrogenase 1 (NADP+), soluble;IDH1 protein;Isocitrate dehydrogenase 1 (NADP+), soluble, isoform CRA_a;Putative unch…	IDH1;PICD;hCG_15937	22	22	0.8602	0.84522
IPI00168479;IPI00941988;IPI00848298	cDNA FLJ56357, highly similar to Homo sapiens apolipoprotein A-I binding protein (APOA1BP), mRNA;Apolipoprotein A-I-binding protein;YjeF N-terminal domain-containing protein 1	AIBP;APOA1BP;YJEFN1	2	2	0.86029	0.95148
IPI00940373;IPI00938352;IPI00783030;IPI00552137;IPI00953098	RalBP1-associated Eps domain-containing protein 1;RalBP1-interacting protein 1;cDNA, FLJ93390, highly similar to Homo sapiens RALBP1 associated Eps domain containing 1 (REPS1),mRNA;Putative uncharacterized protein REPS1;RalBP1 associated Eps domain containing protein 1 variant	REPS1	5	5	0.86035	0.8306
IPI00333770;IPI00916860	Dedicator of cytokinesis protein 10;Zizimin-3;DOCK10.2;Putative uncharacterized protein Nbla10300;Putative uncharacterized protein DOCK10;Putative uncharacterized protein DKFZp781A1532	DOCK10;KIAA0694;ZIZ3;DOCK10.2;Nbla10300;DKFZp781A1532	22	21	0.86075	1.0627
IPI00106646;IPI00009794;IPI00930668;IPI00514755;IPI00930709	45 kDa calcium-binding protein;Cab45;Stromal cell-derived factor 4;Stromal cell derived factor 4;Stromal cell derived factor 4, isoform CRA_b	CAB45;PSEC0034;SDF4;hCG_19193;RP5-902P8.6-007;RP5-902P8.6-006	8	8	0.86077	0.84588
IPI00298851	CD151 antigen;GP27;Membrane glycoprotein SFA-1;Platelet-endothelial tetraspan antigen 3;Tetraspanin-24;CD151 antigen variant	CD151;TSPAN24	4	4	0.86091	1.0522
IPI00220267;IPI00607563;IPI00607562	Argininosuccinate lyase;Arginosuccinase	ASL	15	9	0.86093	1.0616
IPI00413853;IPI00383563;IPI00642518;IPI00167592	UPF0515 protein C19orf66	C19orf66	2	2	0.86111	0.88337
IPI00019870;IPI00759514;IPI00657910	Caveolin-2;Caveolin	CAV2;hCG_39087;tcag7.25;caveolin-2	5	5	0.86133	0.76427
IPI00294556	Adapter protein X11alpha;Amyloid beta A4 precursor protein-binding family A member 1;Neuronal Munc18-1-interacting protein 1;Neuron-specific X11 protein	APBA1;MINT1;X11	2	2	0.86144	0.90999
IPI00023500;IPI00219736;IPI00909196;IPI00394961	GlcNAc-1-P transferase;N-acetylglucosamine-1-phosphate transferase;UDP-N-acetylglucosamine--dolichyl-phosphate N-acetylglucosaminephosphotransferase;cDNA, FLJ93200, highly similar to Homo sapiens dolichyl-phosphate (UDP-N-acetylglucosamine)N- acetylglucosaminephosphotransferase 1 (GlcNAc-1-P transferase)(DPAGT1), mRNA;cDNA FLJ46731 fis, clone TRACH3019621, highly similar to UDP-N-acetylglucosamin…	DPAGT1;DPAGT2	2	2	0.86163	0.81894
IPI00029997	6-phosphogluconolactonase	PGLS	11	11	0.86196	1.0231
IPI00010948;IPI00798036	Acid finger protein;RING finger protein 95;Tripartite motif-containing protein 26;Zinc finger protein 173;Tripartite motif-containing 26;Tripartite motif-containing 26, isoform CRA_a;Zn-finger protein	RNF95;TRIM26;ZNF173;DAAP-200B17.5-001;DADB-23P23.6-001;DAMA-361I19.5-001;DAMC-72C9.6-001;DAQB-44E15.6-002;DASS-211F20.5-001;hCG_23771;XXbac-BCX300M20.2-003;XXbac-BPG254M11.2-001;DAAP-200B17.5-005;DADB-23P23.6-005;DAMA-361I19.5-005;DAMC-72C9.6-005;DAQB-44E15.6-005;DASS-211F20.5-005;XXbac-BCX300M20.2-005;XXbac-BPG254M11.2-005	7	7	0.86236	0.90042
IPI00102059;IPI00787009;IPI00062264;IPI00788043;IPI00186969;IPI00788089	Coated vesicle-associated kinase of 90 kDa;N-terminal kinase-like protein;SCY1-like protein 1;Telomerase regulation-associated protein;Telomerase transcriptional element-interacting factor;Teratoma-associated tyrosine kinase	CVAK90;GKLP;HT019;NTKL;SCYL1;TAPK;TEIF;TRAP	20	20	0.86243	0.86607
IPI00061528	Protein KTI12 homolog;cDNA, FLJ94347	KTI12;SBBI81	3	3	0.86266	0.6804
IPI00015287;IPI00917613	Docking protein 1;Downstream of tyrosine kinase 1;p62(dok);pp62;cDNA FLJ31382 fis, clone NHNPC2000187, highly similar to Docking protein 1 (Downstream of tyrosine kinase 1);cDNA FLJ55693, highly similar to Docking protein 1 (Downstream of tyrosinekinase 1);Docking protein 1 variant;DOK1 protein;cDNA FLJ45184 fis, highly similar to Docking protein 1 (Downstream of tyrosine kinase 1);cDNA FLJ45754 …	DOK1	2	2	0.86297	0.81478
IPI00298406;IPI00902588;IPI00294398	Hydroxyacyl-coenzyme A dehydrogenase, mitochondrial;Medium and short-chain L-3-hydroxyacyl-coenzyme A dehydrogenase;Short-chain 3-hydroxyacyl-CoA dehydrogenase;cDNA FLJ38699 fis, clone KIDNE2002168, highly similar to Short chain 3-hydroxyacyl-CoA dehydrogenase, mitochondrial (EC 1.1.1.35);cDNA, FLJ95242, highly similar to Homo sapiens L-3-hydroxyacyl-Coenzyme A dehydrogenase, short chain (HADHSC)…	HAD;HADH;HADHSC;SCHAD	5	5	0.86304	0.84106
IPI00016346;IPI00902466	Proline synthase co-transcribed bacterial homolog protein;cDNA FLJ78340, highly similar to Homo sapiens proline synthetase co-transcribed homolog (PROSC), mRNA;cDNA FLJ11861 fis, clone HEMBA1006885, highly similar to Proline synthetase co-transcribed bacterial homolog protein	PROSC	6	6	0.8632	0.98092
IPI00022277	Coiled-coil domain-containing protein 56	CCDC56;HSPC009	4	4	0.86337	0.92206
IPI00071703;IPI00945410;IPI00946969;IPI00172648;IPI00216419	Elongation factor G 2, mitochondrial;Elongation factor G2;Ribosome-releasing factor 2, mitochondrial	EFG2;GFM2;MSTP027	2	2	0.86351	1.2188
IPI00018402;IPI00922443	Tubulin-folding cofactor E;Tubulin-specific chaperone E;cDNA FLJ76932, highly similar to Homo sapiens tubulin-specific chaperone e (TBCE), mRNA;cDNA FLJ59210, highly similar to Tubulin-specific chaperone E	TBCE	12	12	0.86361	0.79133
IPI00329057;IPI00386731;IPI00336170;IPI00552588	F-box and leucine-rich repeat protein 18;F-box/LRR-repeat protein 18;cDNA FLJ38075 fis, clone CTONG2015815, highly similar to F-box/LRR-repeat protein 18;cDNA FLJ58101, highly similar to F-box/LRR-repeat protein 18;Putative uncharacterized protein FBXL18	FBL18;FBXL18	3	3	0.86368	0.92275
IPI00554481;IPI00554611;IPI00604710;IPI00554702;IPI00554722;IPI00027493	4F2 cell-surface antigen heavy chain;4F2 heavy chain antigen;Lymphocyte activation antigen 4F2 large subunit;cDNA FLJ54090, highly similar to 4F2 cell-surface antigen heavy chain	MDU1;SLC3A2	21	21	0.86371	0.78208
IPI00291893;IPI00749447;IPI00910838;IPI00945526;IPI00945023;IPI00945359;IPI00947521	DCN1-like protein 1;DCUN1 domain-containing protein 1;Defective in cullin neddylation protein 1-like protein 1;Squamous cell carcinoma-related oncogene;DCN1, defective in cullin neddylation 1, domain containing 1 (S. cerevisiae), isoform CRA_a;Putative uncharacterized protein DCUN1D1;cDNA FLJ57531, highly similar to DCN1-like protein 1	DCUN1D1;DCUN1L1;RP42;SCCRO;hCG_17206	4	4	0.86406	0.92441
IPI00386271;IPI00940497	Calcium-binding mitochondrial carrier protein Aralar1;Mitochondrial aspartate glutamate carrier 1;Solute carrier family 25 member 12;cDNA FLJ12766 fis, clone NT2RP2001520, highly similar to Calcium-binding mitochondrial carrier protein Aralar1;cDNA FLJ33752 fis, clone BRCAN2000364, highly similar to Calcium-binding mitochondrial carrier protein Aralar1	ARALAR1;SLC25A12	12	12	0.86448	0.80917
IPI00008418;IPI00148255;IPI00219865;IPI00789460;IPI00794003;IPI00924568;IPI00793399	Diablo homolog, mitochondrial;Direct IAP-binding protein with low pI;Second mitochondria-derived activator of caspase;Diablo isoform 1 variant;SMAC3;cDNA FLJ10537 fis, clone NT2RP2001119, highly similar to Diablo homolog, mitochondrial;Diablo homolog (Drosophila);HCG1782202, isoform CRA_d	DIABLO;SMAC;hCG_1782202	2	2	0.86454	1.1562
IPI00301058	Vasodilator-stimulated phosphoprotein	VASP	17	17	0.86484	1.2492
IPI00003856;IPI00719806;IPI00719366;IPI00853433	Vacuolar proton pump subunit E 1;V-ATPase 31 kDa subunit;V-type proton ATPase subunit E 1;ATPase, H+ transporting, lysosomal 31kDa, V1 subunit E isoform 1;ATPase, H+ transporting, lysosomal 31kDa, V1 subunit E1, isoform CRA_b;cDNA, FLJ92725, Homo sapiens ATPase, H+ transporting, lysosomal 31kDa, V1 subunit Eisoform 1 (ATP6V1E1), mRNA;cDNA FLJ51833, highly similar to Homo sapiens ATPase, H+ transp…	ATP6E;ATP6E2;ATP6V1E1;hCG_21530	11	11	0.8649	1.0003
IPI00010349	Aging-associated gene 5 protein;Alkyldihydroxyacetonephosphate synthase, peroxisomal;Alkylglycerone-phosphate synthase;cDNA FLJ51873, highly similar to Alkyldihydroxyacetonephosphate synthase, peroxisomal (EC 2.5.1.26);cDNA, FLJ79139, highly similar to Alkyldihydroxyacetonephosphate synthase, peroxisomal (EC 2.5.1.26);Putative uncharacterized protein AGPS	AAG5;AGPS	15	15	0.86518	0.94119
IPI00151462;IPI00220482	Microtubule-associated proteins 1A/1B light chain 3 beta 2;Microtubule-associated proteins 1A/1B light chain 3B-like;Autophagy-related protein LC3 B;Autophagy-related ubiquitin-like modifier LC3 B;MAP1 light chain 3-like protein 2;MAP1A/MAP1B light chain 3 B;Microtubule-associated protein 1 light chain 3 beta;Microtubule-associated proteins 1A/1B light chain 3B;MAP1LC3B protein;Microtubule-associ…	MAP1LC3B2;MAP1ALC3;MAP1LC3B;hCG_32374;DKFZp762B153	3	1	0.86528	0.93609
IPI00291802;IPI00409590;IPI00409591;IPI00409593	F-box only protein 20;LIM domain only protein 7;LOMP;cDNA FLJ53272, highly similar to Homo sapiens LIM domain 7 (LMO7), mRNA;LIM domain 7	FBX20;FBXO20;KIAA0858;LMO7;RP11-332E3.3-001	72	5	0.8653	1.8511
IPI00328932;IPI00646971;IPI00556417	ELL-associated protein of 45 kDa;ESCRT-II complex subunit VPS36;Vacuolar protein-sorting-associated protein 36;Putative uncharacterized protein	C13orf9;CGI-145;EAP45;VPS36	13	13	0.86547	0.85725
IPI00297113	72 kDa Tat-interacting protein;E3 ubiquitin-protein ligase TRIM32;Tripartite motif-containing protein 32;Zinc finger protein HT2A	HT2A;TRIM32	10	10	0.86588	0.81809
IPI00009480;IPI00916489;IPI00377080;IPI00916030;IPI00915801	COP9 homolog;COP9 signalosome complex subunit 8;JAB1-containing signalosome subunit 8;cDNA, FLJ93976, highly similar to Homo sapiens COP9 homolog (COP9), mRNA;COP9 constitutive photomorphogenic homolog subunit 8 (Arabidopsis), isoform CRA_a;Putative uncharacterized protein COP9;cDNA FLJ60469, highly similar to COP9 signalosome complex subunit 8;cDNA FLJ75974, highly similar to Homo sapiens COP9 c…	COPS8;CSN8;COP9;hCG_1776875	4	4	0.86612	0.8889
IPI00026627	Protein XRP2;cDNA, FLJ92928, highly similar to Homo sapiens retinitis pigmentosa 2 (X-linked recessive) (RP2), mRNA	RP2	9	9	0.86617	0.81532
IPI00027438;IPI00892872;IPI00935169;IPI00791583;IPI00827631;IPI00942383;IPI00893347;IPI00941052;IPI00892615	Flotillin-1;Flotillin 1 variant;FLOT1 protein;Flotillin 1;Flotillin 1, isoform CRA_b;cDNA FLJ54943, highly similar to Flotillin-1	FLOT1;DADB-118P11.2-001;DAQB-47P19.1-001;DASS-191K16.3-001;hCG_2006678;XXbac-BCX111D4.4-001;XXbac-BPG252P9.2-001;DAMC-316D20.3-001;DADB-118P11.2-006;DAQB-47P19.1-006;DASS-191K16.3-006;XXbac-BCX111D4.4-006;XXbac-BPG252P9.2-006;DADB-118P11.2-008;DAQB-47P19.1-008;DASS-191K16.3-008;XXbac-BCX111D4.4-008;XXbac-BPG252P9.2-008;DAMC-316D20.3-008;DADB-118P11.2-009;DAQB-47P19.1-009;DASS-191K16.3-009;XXbac-B…	12	12	0.86636	0.9712
IPI00883790;IPI00021887;IPI00940071;IPI00941523;IPI00921489	cDNA FLJ76794, highly similar to Homo sapiens SEC14-like 1 (S. cerevisiae) (SEC14L1), mRNA;SEC14L1 protein isoform a;SEC14-like 1 (S. cerevisiae);SEC14-like 1 (S. cerevisiae), isoform CRA_a;SEC14-like protein 1;SEC14L1 protein;Putative uncharacterized protein;Putative uncharacterized protein DKFZp686C06176;cDNA FLJ59456, highly similar to SEC14-like protein 1;cDNA FLJ54626, highly similar to SEC1…	hCG_1986627;SEC14L1;SEC14L;DKFZp686C06176	5	5	0.86658	1.0803
IPI00396527;IPI00914034;IPI00747521;IPI00845272;IPI00845285	Coiled-coil domain-containing protein 128;KLRAQ motif-containing protein 1;KLRAQ1 protein	CCDC128;KLRAQ1	15	15	0.86666	0.87948
IPI00217943;IPI00023526;IPI00016891	Ras-related protein Rab-6A;GTP-binding protein RAB6A;cDNA FLJ51066, highly similar to Ras-related protein Rab-6A;cDNA FLJ52284, highly similar to Ras-related protein Rab-6A;RAB6A, member RAS oncogene family isoform a variant;RAB6A protein;GTP-binding protein RAB6B;Ras-related protein Rab-6B;RAB6B protein	RAB6;RAB6A;RAB6A;RAB6B	12	12	0.86688	0.99117
IPI00009688	1-phosphatidylinositol-5-phosphate 4-kinase 2-alpha;Diphosphoinositide kinase 2-alpha;Phosphatidylinositol-5-phosphate 4-kinase type II alpha;Phosphatidylinositol-5-phosphate 4-kinase type-2 alpha;PIP5KIII;PtdIns(4)P-5-kinase B isoform;PtdIns(4)P-5-kinase C isoform;PtdIns(5)P-4-kinase isoform 2-alpha;cDNA FLJ53867, highly similar to Phosphatidylinositol-4-phosphate 5-kinase type-2 alpha (EC 2.7.1…	PIP4K2A;PIP5K2;PIP5K2A	9	5	0.867	0.87877
IPI00746455;IPI00024773;IPI00952786	Chondrocyte-derived ezrin-like protein;FERM, RhoGEF and pleckstrin domain-containing protein 1;Pleckstrin homology domain-containing family C member 2;Putative uncharacterized protein FARP1	CDEP;FARP1;PLEKHC2	21	21	0.86724	0.92643
IPI00642032;IPI00305692	cDNA, FLJ94230, highly similar to Homo sapiens thioredoxin-like 1 (TXNL1), mRNA;32 kDa thioredoxin-related protein;Thioredoxin-like protein 1;cDNA FLJ37607 fis, clone BRCOC2010980, highly similar to Thioredoxin-like protein 1;Thioredoxin-like 1 variant	TRP32;TXL;TXNL;TXNL1	11	11	0.86745	0.94604
IPI00301051;IPI00878166	NHL repeat-containing protein 2;Putative uncharacterized protein DKFZp779F115	NHLRC2;DKFZp779F115	14	14	0.86767	0.95686
IPI00023530;IPI00827700	Cell division protein kinase 5;Cyclin-dependent kinase 5;Serine/threonine-protein kinase PSSALRE;Tau protein kinase II catalytic subunit;CDK5 protein;Protein kinase CDK5 splicing variant	CDK5	5	5	0.86807	0.98564
IPI00029081;IPI00000156	DNA ligase 3;DNA ligase III;Polydeoxyribonucleotide synthase [ATP] 3;DNA ligase;Ligase III, DNA, ATP-dependent;LIG3 protein	LIG3	6	6	0.86815	0.97255
IPI00410584;IPI00942554	Lon protease-like protein 2;Peroxisomal Lon protease;Peroxisomal Lon protease homolog 2;cDNA FLJ14638 fis, clone NT2RP2001392, highly similar to Homo sapiens peroxisomal LON protease like (LONPL), mRNA;cDNA FLJ45182 fis, clone BRAWH3047692, highly similar to Homo sapiens peroxisomal LON protease like (LONPL), mRNA;cDNA FLJ23951 fis, clone HEP08954;LONP2 protein;cDNA FLJ55053, highly similar to Ho…	LONP;LONP2	2	2	0.86831	0.93575
IPI00412147	Long-chain fatty acid transport protein 4;Solute carrier family 27 member 4;cDNA FLJ14598 fis, clone NT2RM4002558, highly similar to Long-chain fatty acid transport protein 4 (EC 6.2.1.-);cDNA FLJ90350 fis, clone NT2RP2003210, highly similar to Long-chain fatty acid transport protein 4 (EC 6.2.1.-);Putative uncharacterized protein	ACSVL4;FATP4;SLC27A4	13	12	0.86858	0.88966
IPI00412441;IPI00744918;IPI00375330	Friend of EBNA2 protein;Wings apart-like protein homolog;Wings apart-like homolog variant 4;WAPAL protein;Wings apart-like homolog variant 11;Wings apart-like homolog variant 13;Wings apart-like homolog variant 14;Wings apart-like homolog variant 15;cDNA FLJ75534	FOE;KIAA0261;WAPAL;WAPL	5	5	0.86878	0.91531
IPI00183603;IPI00872620	Hydrophobic protein HSF-28;Oligosaccharyltransferase complex subunit OSTC	DC2;HDCMD45P;HSPC307;OSTC	4	4	0.86911	0.92548
IPI00005728;IPI00154352;IPI00647194;IPI00514229	Protein RER1;cDNA FLJ78405, highly similar to Homo sapiens RER1 retention in endoplasmic reticulum 1 homolog (S. cerevisiae), mRNA;RER1 retention in endoplasmic reticulum 1 homolog (S. cerevisiae);RER1 retention in endoplasmic reticulum 1 homolog (S. cerevisiae), isoform CRA_a;Similar to S. cerevisiae RER1;RER1 protein;RER1 retention in endoplasmic reticulum 1 homolog (S. cerevisiae), isoform CRA…	RER1;hCG_24604;RP4-740C4.2-001;RP4-740C4.2-002;RP4-740C4.2-006;RP4-740C4.2-004	4	4	0.86942	0.8426
IPI00029656;IPI00916340;IPI00218265	Inversely correlated with estrogen receptor expression 1;Non-syndromic hearing impairment protein 5;Deafness, autosomal dominant 5;DFNA5 protein;cDNA FLJ78210, highly similar to Homo sapiens nonsyndromic hearing impairment protein (DFNA5) mRNA;cDNA FLJ37395 fis, clone BRAMY2027242, highly similar to Non-syndromic hearing impairment protein 5;Deafness, autosomal dominant 5, isoform CRA_b	DFNA5;ICERE1;hCG_38835	10	10	0.86943	1.1146
IPI00479385;IPI00249080;IPI00909010;IPI00888266	N-acetylserotonin O-methyltransferase-like protein;cDNA FLJ10228 fis, clone HEMBB1000119, highly similar to N-acetylserotonin O-methyltransferase-like protein;cDNA FLJ55355, highly similar to N-acetylserotonin O-methyltransferase-like protein;cDNA FLJ58813, highly similar to N-acetylserotonin O-methyltransferase-like protein;cDNA FLJ59356, highly similar to N-acetylserotonin O-methyltransferase-l…	ASMTL	18	18	0.86944	0.91674
IPI00935477;IPI00793962;IPI00165955;IPI00747020	Extracellular signal-regulated kinase 7;Extracellular signal-regulated kinase 8;Mitogen-activated protein kinase 15;Putative uncharacterized protein MAPK15	ERK7;ERK8;MAPK15	2	2	0.86973	0.93948
IPI00007812;IPI00848320	Endomembrane proton pump 58 kDa subunit;HO57;Vacuolar proton pump subunit B 2;V-type proton ATPase subunit B, brain isoform;cDNA FLJ51779, highly similar to Vacuolar ATP synthase subunit B, brain isoform (EC 3.6.3.14);cDNA FLJ53854, highly similar to Vacuolar ATP synthase subunit B, brain isoform (EC 3.6.3.14);ATPase, H+ transporting, lysosomal 56/58kD, V1 subunit B, isoform 2 variant	ATP6B2;ATP6V1B2;VPP3	20	20	0.86981	0.97198
IPI00022145;IPI00844197	Nuclear ubiquitous casein and cyclin-dependent kinases substrate;P1;NUCKS protein	JC7;NUCKS;NUCKS1	2	2	0.87	0.81085
IPI00005711;IPI00940882;IPI00939619;IPI00465375	cDNA FLJ56474, highly similar to Histone deacetylase 6;HDAC6 protein;Histone deacetylase 6;cDNA FLJ10681 fis, clone NT2RP3000031, highly similar to Histone deacetylase 6;cDNA FLJ16672 fis, clone THYMU3001883, highly similar to Histone deacetylase 6;cDNA FLJ56624, highly similar to Histone deacetylase 6;Histone deacetylase 6, isoform CRA_d;Putative uncharacterized protein DKFZp566E044;GR AF-1 spec…	HDAC6;JM21;KIAA0901;hCG_19817;DKFZp566E044	4	4	0.87011	1.0666
IPI00844377;IPI00877079;IPI00514914;IPI00514075;IPI00844086;IPI00747951	Diaphanous-related formin-2;Protein diaphanous homolog 2;cDNA FLJ75405, highly similar to Homo sapiens diaphanous homolog 2 (Drosophila) (DIAPH2), transcript variant 12C, mRNA;DIAPH2 protein;Diaphanous homolog 2 (Drosophila), isoform CRA_a;Putative uncharacterized protein DIAPH2;Diaphanous homolog 2 (Drosophila), isoform CRA_c;cDNA FLJ11167 fis, clone PLACE1007257, highly similar to Protein diaph…	DIA;DIAPH2;hCG_1811114	14	14	0.87015	0.77385
IPI00477856;IPI00478260;IPI00030223	Glycylpeptide N-tetradecanoyltransferase;Glycylpeptide N-tetradecanoyltransferase 2;Myristoyl-CoA:protein N-myristoyltransferase 2;Peptide N-myristoyltransferase 2;Type II N-myristoyltransferase	NMT2;RP11-455B2.2-002;RP11-455B2.2-003	3	3	0.87037	0.71071
IPI00873376;IPI00843835;IPI00746613;IPI00874213;IPI00478586;IPI00941402;IPI00604660	Chorea-acanthocytosis protein;Chorein;Vacuolar protein sorting-associated protein 13A;Putative uncharacterized protein VPS13A;Vacuolar protein sorting 13 homolog A (S. cerevisiae);cDNA FLJ42030 fis, clone SPLEN2036953, highly similar to Vacuolar protein sorting 13A	CHAC;KIAA0986;VPS13A;RP11-498N2.1-002	2	2	0.87062	0.92571
IPI00045946;IPI00099529;IPI00513860	ATP-dependent metalloprotease FtsH1;ATP-dependent metalloprotease YME1L1;Meg-4;Presenilin-associated metalloprotease;YME1-like protein 1;YME1-like 1 (S. cerevisiae);cDNA FLJ77542, highly similar to Homo sapiens YME1-like 1 (S. cerevisiae) (YME1L1), transcript variant 3, mRNA;cDNA FLJ58153, highly similar to ATP-dependent metalloprotease YME1L1 (EC 3.4.24.-);YME1-like 1 (S. cerevisiae), isoform CR…	FTSH1;UNQ1868/PRO4304;YME1L;YME1L1;hCG_25240;FTSH;RP11-145E8.2-001	6	6	0.87064	0.87269
IPI00217918	ELMO domain-containing protein 2	ELMOD2	6	6	0.87077	1.0512
IPI00853369;IPI00852623	MM1;Plexin-B2;Plexin B2;Putative uncharacterized protein Nbla00445	KIAA0315;PLXNB2;RP3-402G11.19-002;Nbla00445	25	24	0.87095	0.91287
IPI00004533;IPI00023727;IPI00894315;IPI00894449	HH0048;Kinesin-like protein KIF3B;Microtubule plus end-directed kinesin motor 3B;cDNA FLJ61470, highly similar to Kinesin-like protein KIF3B;Kinesin-like protein KIF3C;KIF3C variant protein;Kinesin family member 3C;Kinesin family member 3C, isoform CRA_b;cDNA FLJ53846, highly similar to Kinesin-like protein KIF3C;KIF3C protein;Putative uncharacterized protein DKFZp686G1646	KIAA0359;KIF3B;KIF3C;hCG_21381;DKFZp686G1646	6	6	0.871	0.97019
IPI00152671	Protein FAM91A1;cDNA FLJ57597;Skeletal muscle cells re-entry induced	FAM91A1	9	9	0.871	0.96322
IPI00444452;IPI00646886;IPI00444454	Moloney leukemia virus 10 protein;Putative helicase MOV-10;cDNA FLJ32791 fis, clone TESTI2002365, highly similar to helicase MOV-10 (EC 3.6.1.-);cDNA FLJ54557, highly similar to helicase MOV-10 (EC 3.6.1.-);Mov10, Moloney leukemia virus 10, homolog (Mouse);Mov10, Moloney leukemia virus 10, homolog (Mouse), isoform CRA_a	KIAA1631;MOV10;hCG_38463;RP11-426L16.2-003	6	6	0.87113	0.8551
IPI00550037;IPI00555996	28S ribosomal protein S15, mitochondrial;cDNA FLJ56752, highly similar to 28S ribosomal protein S15, mitochondrial (S15mt);Mitochondrial ribosomal protein S15 variant	DC37;MRPS15;RPMS15	2	2	0.87123	0.92714
IPI00026781	[Acyl-carrier-protein] S-acetyltransferase;[Acyl-carrier-protein] S-malonyltransferase;3-hydroxypalmitoyl-[acyl-carrier-protein] dehydratase;3-oxoacyl-[acyl-carrier-protein] reductase;3-oxoacyl-[acyl-carrier-protein] synthase;Enoyl-[acyl-carrier-protein] reductase;Fatty acid synthase;Oleoyl-[acyl-carrier-protein] hydrolase;FASN protein	FAS;FASN	114	114	0.87124	0.83657
IPI00246616;IPI00019642	CAP-Gly domain-containing linker protein 2;Cytoplasmic linker protein 115;Cytoplasmic linker protein 2;Williams-Beuren syndrome chromosomal region 3 protein;Williams-Beuren syndrome chromosomal region 4 protein;CAP-GLY domain containing linker protein 2;Cytoplasmic linker 2, isoform CRA_a;Cytoplasmic linker 2	CLIP2;CYLN2;KIAA0291;WBSCR3;WBSCR4;WSCR4;hCG_18038	27	27	0.87126	0.97745
IPI00019345;IPI00877120	C21KG;G-22K;GTP-binding protein smg p21A;Ras-related protein Krev-1;Ras-related protein Rap-1A;cDNA FLJ75985, highly similar to Homo sapiens RAP1A, member of RAS oncogene family (RAP1A), transcript variant 2, mRNA;RAP1A, member of RAS oncogene family	KREV1;RAP1A;hCG_1818872;RP4-773A18.1-001	3	3	0.8722	0.94287
IPI00305978;IPI00946527;IPI00940335	AFB1 aldehyde reductase 1;Aflatoxin B1 aldehyde reductase member 2;Aldoketoreductase 7;Succinic semialdehyde reductase;Putative uncharacterized protein AKR7A2	AFAR;AFAR1;AKR7;AKR7A2	9	5	0.8725	0.93787
IPI00657752;IPI00000190	Putative uncharacterized protein CD81;26 kDa cell surface protein TAPA-1;CD81 antigen;Target of the antiproliferative antibody 1;Tetraspanin-28	CD81;TAPA1;TSPAN28	5	5	0.87257	0.82115
IPI00215611	Cysteine-rich heart protein;Cysteine-rich intestinal protein;Cysteine-rich protein 1	CRIP;CRIP1;CRP1	2	2	0.87289	0.95535
IPI00216171;IPI00791564;IPI00792715	2-phospho-D-glycerate hydro-lyase;Enolase 2;Gamma-enolase;Neural enolase;Neuron-specific enolase;Enolase	ENO2;hCG_25937	10	10	0.87302	1.2224
IPI00006970	28S ribosomal protein S2, mitochondrial	CGI-91;MRPS2	2	2	0.87315	0.90822
IPI00016250	Fragile X mental retardation syndrome-related protein 2;Fragile X mental retardation, autosomal homolog 2	FMR1L2;FXR2	17	14	0.87319	1.0522
IPI00001730;IPI00909262	FH1/FH2 domain-containing protein 1;Formin homolog overexpressed in spleen 1;Formin homology 2 domain-containing protein 1;cDNA FLJ55372, highly similar to FH1/FH2 domain-containing protein	FHOD1;FHOS;FHOS1	21	21	0.87339	0.93157
IPI00179713;IPI00743914;IPI00180983;IPI00922167;IPI00953576;IPI00922068	Hepatocellular carcinoma autoantigen p62;IGF-II mRNA-binding protein 2;Insulin-like growth factor 2 mRNA-binding protein 2;VICKZ family member 2;cDNA FLJ53054, highly similar to Insulin-like growth factor 2 mRNA-binding protein 2;Putative uncharacterized protein IGF2BP2	IGF2BP2;IMP2;VICKZ2	14	13	0.87344	0.87766
IPI00045511;IPI00396547;IPI00103757;IPI00103756	Chloride channel CLIC-like protein 1;Mid-1-related chloride channel protein 1	CLCC1;KIAA0761;MCLC	11	11	0.87354	0.88762
IPI00329599	Pleckstrin homology-like domain family A member 3;TDAG51/Ipl homolog 1	PHLDA3;TIH1	3	3	0.87355	0.80399
IPI00880048;IPI00217752;IPI00167753	DIS3-like exonuclease 2;cDNA FLJ60550, weakly similar to Exosome complex exonuclease RRP44 (EC 3.1.13.-)	DIS3L2;FAM6A	7	4	0.87356	1.0228
IPI00299465;IPI00478250;IPI00924468;IPI00925155;IPI00793317;IPI00924698;IPI00791972	Leucine zipper transcription factor-like protein 1;cDNA FLJ36386 fis, clone THYMU2008781, highly similar to Homo sapiens leucine zipper transcription factor-like 1 (LZTFL1), mRNA;Leucine zipper transcription factor-like 1, isoform CRA_b;Putative uncharacterized protein LZTFL1;cDNA FLJ58215, highly similar to Homo sapiens leucine zipper transcription factor-like 1 (LZTFL1), mRNA	LZTFL1;hCG_15332	2	2	0.87357	0.82488
IPI00001568	Vacuolar proton pump subunit D;V-ATPase 28 kDa accessory protein;V-type proton ATPase subunit D;ATPase, H+ transporting, lysosomal 34kDa, V1 subunit D;Vacuolar ATP synthase subunit D homolog	ATP6M;ATP6V1D;VATD	7	7	0.87363	0.95493
IPI00103064;IPI00877965;IPI00172532;IPI00879399;IPI00641168;IPI00470482;IPI00939554	Exocyst complex component 7;Exocyst complex component Exo70;EXOC7 splice variant 6;Putative uncharacterized protein EXOC7;2-5-3p;EXOC7 splice variant 5;cDNA FLJ58532, highly similar to Exocyst complex component 7;Putative uncharacterized protein DKFZp686P1551	EXO70;EXOC7;KIAA1067;DKFZp686P1551	16	16	0.87379	0.79244
IPI00006092	Phosphomannomutase 2;cDNA, FLJ92901, highly similar to Homo sapiens phosphomannomutase 2 (PMM2), mRNA;cDNA FLJ59907, highly similar to Phosphomannomutase 2 (EC 5.4.2.8);cDNA FLJ50559, highly similar to Phosphomannomutase 2 (EC 5.4.2.8);cDNA FLJ52163, highly similar to Phosphomannomutase 2 (EC 5.4.2.8);cDNA FLJ50693, highly similar to Phosphomannomutase 2 (EC 5.4.2.8);Phosphomannomutase 2, isoform…	PMM2;hCG_15401	8	7	0.874	0.92312
IPI00073179;IPI00795814	Vacuolar protein sorting-associated protein 33A;cDNA, FLJ96613, highly similar to Homo sapiens vacuolar protein sorting 33A (yeast) (VPS33A), mRNA;cDNA: FLJ22395 fis, clone HRC07889	VPS33A	16	16	0.87401	0.85727
IPI00301561;IPI00470870	Opa-interacting protein 1;Thyroid receptor-interacting protein 6;Zyxin-related protein 1;Opa-interacting protein OIP1;Putative uncharacterized protein DKFZp686J22257	OIP1;TRIP6;DKFZp686J22257	10	10	0.87401	0.91965
IPI00797720;IPI00794695;IPI00015811	cDNA FLJ76675, highly similar to Homo sapiens RAS p21 protein activator 2 (RASA2), mRNA;RAS p21 protein activator 2 variant;GAP1m;Ras GTPase-activating protein 2	GAP1M;RASA2;RASGAP	2	2	0.87409	0.97077
IPI00646779	Tubulin beta-6 chain;cDNA FLJ35358 fis, clone PUAEN2000497, highly similar to Tubulin beta-6 chain;Tubulin, beta 6, isoform CRA_a;TUBB6 protein	TUBB6;hCG_1641604	9	2	0.87421	0.99614
IPI00301419;IPI00798179	COP9 signalosome complex subunit 7a;Dermal papilla-derived protein 10;JAB1-containing signalosome subunit 7a;cDNA FLJ11659 fis, clone HEMBA1004604, highly similar to COP9 signalosome complex subunit 7a;cDNA FLJ78300, highly similar to Homo sapiens COP9 constitutive photomorphogenic homolog subunit 7A (Arabidopsis) (COPS7A), mRNA;COP9 constitutive photomorphogenic homolog subunit 7A (Arabidopsis),…	COPS7A;CSN7A;DERP10;hCG_25925	9	9	0.87423	0.88641
IPI00885020;IPI00884923;IPI00885212;IPI00884903	ADAM-binding protein Eve-1;EEN-binding protein;SH3 domain-containing protein 19;Putative uncharacterized protein SH3D19;cDNA FLJ46643 fis, clone TRACH3003357, highly similar to Homo sapiens SH3 domain protein D19 (SH3D19), mRNA;cDNA FLJ35209 fis, clone PLACE6019195, highly similar to Homo sapiens SH3 domain protein D19 (SH3D19), mRNA;SH3D19 protein	SH3D19	3	3	0.8744	0.70563
IPI00021695;IPI00216528;IPI00216527;IPI00216530;IPI00216526;IPI00216529	Plasma membrane calcium ATPase isoform 1;Plasma membrane calcium pump isoform 1;Plasma membrane calcium-transporting ATPase 1;Plasma membrane calcium-ATPase isoform 1b;PMCA1kb;Plasma membrane calcium ATPase 1 isoform 1a variant;ATP2B1 protein	ATP2B1;PMCA1	16	15	0.87451	0.79266
IPI00013872;IPI00376991	ER lumen protein retaining receptor 3;KDEL endoplasmic reticulum protein retention receptor 3	KDELR3	5	5	0.87472	0.90845
IPI00477505;IPI00514769;IPI00908701	Ankyrin repeat domain-containing protein 28;Phosphatase interactor targeting protein hnRNP K;Serine/threonine-protein phosphatase 6 regulatory ankyrin repeat subunit A;ANKRD28 protein;cDNA FLJ58725, highly similar to Ankyrin repeat domain-containing protein 28;cDNA FLJ54784, highly similar to Ankyrin repeat domain-containing protein 28;Putative uncharacterized protein ANKRD28	ANKRD28;KIAA0379	10	9	0.87529	0.75412
IPI00217169;IPI00217170;IPI00012490;IPI00217171;IPI00217164;IPI00217165;IPI00217166;IPI00217168	Matrix-remodeling-associated protein 1;Plasma membrane calcium ATPase isoform 4;Plasma membrane calcium pump isoform 4;Plasma membrane calcium-transporting ATPase 4;PMCA4b;Putative uncharacterized protein DKFZp686M088;ATP2B4 protein;cDNA FLJ78761, highly similar to Homo sapiens ATPase, Ca++ transporting, plasma membrane 4 (ATP2B4), transcript variant 1, mRNA;ATPase, Ca++ transporting, plasma memb…	ATP2B2;ATP2B4;MXRA1;DKFZp686M088;hCG_18445;RP11-397P13.1-002	39	24	0.87548	0.89258
IPI00219077;IPI00514090;IPI00793812;IPI00794758;IPI00790872	Leukotriene A(4) hydrolase;Leukotriene A-4 hydrolase;cDNA FLJ52432, highly similar to Leukotriene A-4 hydrolase (EC 3.3.2.6);cDNA FLJ51009, highly similar to Leukotriene A-4 hydrolase (EC 3.3.2.6);Leukotriene A4 hydrolase variant	LTA4;LTA4H	23	23	0.87549	0.92107
IPI00300599;IPI00514633	Cathepsin K;Cathepsin O;Cathepsin O2;Cathepsin X;CTSK protein;Cathepsin K (Pycnodysostosis), isoform CRA_b	CTSK;CTSO;CTSO2;hCG_39377;RP11-363I22.4-001;RP11-363I22.4-002	4	4	0.87562	0.42456
IPI00219675;IPI00010271;IPI00394837;IPI00023138	Cell migration-inducing gene 5 protein;p21-Rac1;Ras-like protein TC25;Ras-related C3 botulinum toxin substrate 1;cDNA FLJ77333, highly similar to Homo sapiens ras-related C3 botulinum toxin substrate 1 (rho family, small GTP binding protein Rac1) (RAC1), transcript variant Rac1b, mRNA;Ras-related C3 botulinum toxin substrate 1 (Rho family, small GTP binding protein Rac1);Ras-related C3 botulinum …	MIG5;RAC1;TC25;hCG_14926;tcag7.839;RAC3	8	4	0.87563	0.85127
IPI00014264	Arf-GAP with coiled-coil, ANK repeat and PH domain-containing protein 2;Centaurin-beta-2	ACAP2;CENTB2;KIAA0041	18	17	0.87563	0.89523
IPI00306382;IPI00306383	Secretory carrier-associated membrane protein 3;SCAMP3 protein	C1orf3;PROPIN1;SCAMP3	5	5	0.87575	0.89738
IPI00063130	Transmembrane protein 205	TMEM205;UNQ501/PRO1018	3	3	0.87583	0.77984
IPI00333541;IPI00302592;IPI00644576;IPI00553169	Actin-binding protein 280;Alpha-filamin;Endothelial actin-binding protein;Filamin-1;Filamin-A;Non-muscle filamin;Filamin A;FLNA protein;FLJ00119 protein;Filamin A, alpha (Actin binding protein 280);Putative uncharacterized protein FLNA;cDNA FLJ57038, highly similar to Filamin-A;Similar to filamin C, gamma (Actin binding protein 280)	FLN;FLN1;FLNA;FLJ00119;XX-FW83128A1.1-010	146	144	0.87597	1.0508
IPI00218019;IPI00019906;IPI00394877	5F7;Basigin;Collagenase stimulatory factor;Extracellular matrix metalloproteinase inducer;Leukocyte activation antigen M6;OK blood group antigen;Tumor cell-derived collagenase stimulatory factor;cDNA FLJ52708, highly similar to Basigin;cDNA FLJ61188, highly similar to Basigin;Basigin (Ok blood group), isoform CRA_a;cDNA FLJ36018 fis, clone TESTI2016337, highly similar to BASIGIN;Cervical EMMPRIN;…	BSG;UNQ6505/PRO21383;hCG_20562;hEMMPRIN	7	7	0.87621	1.2114
IPI00291417	Dephospho-CoA kinase domain-containing protein	DCAKD	4	4	0.87635	0.84843
IPI00940180;IPI00604777;IPI00604483;IPI00604694;IPI00953137;IPI00604645	Dipeptidyl peptidase 9;Dipeptidyl peptidase IV-related protein 2;Dipeptidyl peptidase IX;Dipeptidyl peptidase-like protein 9;cDNA FLJ16087 fis, clone NT2RP7006263, highly similar to Dipeptidyl peptidase 9 (EC 3.4.14.5);Dipeptidyl-peptidase 9, isoform CRA_a	DPP9;DPRP2;hCG_23530	18	18	0.87646	0.98145
IPI00065931;IPI00872432;IPI00329783;IPI00829774;IPI00829717	AKAP-Lbc;A-kinase anchor protein 13;Breast cancer nuclear receptor-binding auxiliary protein;Guanine nucleotide exchange factor Lbc;Human thyroid-anchoring protein 31;Lymphoid blast crisis oncogene;Non-oncogenic Rho GTPase-specific GTP exchange factor;p47;Protein kinase A-anchoring protein 13;AKAP13 protein	AKAP13;BRX;HT31;LBC	10	10	0.87653	0.98242
IPI00873093;IPI00879548;IPI00480049	Inositol polyphosphate 5-phosphatase OCRL-1;Lowe oculocerebrorenal syndrome protein;cDNA FLJ75418, highly similar to Homo sapiens oculocerebrorenal syndrome of Lowe (OCRL), transcript variant a, mRNA;Putative uncharacterized protein OCRL;Oculocerebrorenal syndrome of Lowe	INPP5F;OCRL;OCRL1	9	9	0.87655	0.9874
IPI00021888;IPI00910147	Histidine-rich membrane protein Ke4;Really interesting new gene 5 protein;Solute carrier family 39 member 7;Zinc transporter SLC39A7;cDNA FLJ54178, highly similar to Zinc transporter SLC39A7;cDNA FLJ52943, highly similar to Zinc transporter SLC39A7	HKE4;RING5;SLC39A7	3	3	0.87662	0.62797
IPI00477962	UDP-N-acetylhexosamine pyrophosphorylase-like protein 1;cDNA FLJ38074 fis, clone CTONG2015804, highly similar to Homo sapiens UDP-N-acteylglucosamine pyrophosphorylase 1-like 1 (UAP1L1), mRNA;UAP1L1 protein	UAP1L1	13	13	0.87667	0.81169
IPI00001985	Vacuolar protein sorting-associated protein 18 homolog	KIAA1475;VPS18	17	17	0.87702	0.93099
IPI00018272;IPI00792667;IPI00793232	Pyridoxamine-phosphate oxidase;Pyridoxine-5-phosphate oxidase;cDNA FLJ59601, highly similar to Pyridoxine-5-phosphate oxidase (EC 1.4.3.5);Pyridoxine 5-phosphate oxidase variant;cDNA FLJ59599, highly similar to Pyridoxine-5-phosphate oxidase (EC 1.4.3.5);cDNA FLJ59109, highly similar to Pyridoxine-5-phosphate oxidase (EC 1.4.3.5)	PNPO	4	4	0.87708	0.919
IPI00647915;IPI00550363;IPI00644531	SM22-alpha homolog;Transgelin-2	CDABP0035;KIAA0120;TAGLN2	16	15	0.87716	1.2157
IPI00465428;IPI00797358;IPI00412216;IPI00942695;IPI00604778	Vacuolar protein sorting-associated protein 13C;cDNA FLJ41857 fis, clone NT2RI3006284, highly similar to Homo sapiens vacuolar protein sorting 13C (VPS13C), transcript variant 2A, mRNA;cDNA FLJ56392, highly similar to Homo sapiens vacuolar protein sorting 13C (VPS13C), transcript variant 2A, mRNA;cDNA FLJ46809 fis, clone TRACH3035451	KIAA1421;VPS13C	27	26	0.87731	0.98469
IPI00016179	Protein S100-A13;S100 calcium-binding protein A13	S100A13	7	7	0.87771	1.1955
IPI00045051	Purine-rich element-binding protein B;Transcriptional activator protein Pur-beta	PURB	4	4	0.87771	1.0564
IPI00909163;IPI00418248;IPI00939594;IPI00514453;IPI00952981	cDNA FLJ60639, highly similar to Mps one binder kinase activator-like 2;cDNA FLJ56351, highly similar to Mps one binder kinase activator-like 2;HCCA2;Mob2 homolog;Mps one binder kinase activator-like 2;cDNA FLJ59980, highly similar to Mps one binder kinase activator-like 2	HCCA2;MOB2	2	2	0.87774	0.91662
IPI00480142;IPI00643885;IPI00179057	Cullin-4B	CUL4B;KIAA0695	16	12	0.87877	0.81721
IPI00026230;IPI00940955;IPI00923539	FTP-3;Heterogeneous nuclear ribonucleoprotein H;Heterogeneous nuclear ribonucleoprotein H2;cDNA FLJ57964, highly similar to Heterogeneous nuclear ribonucleoprotein H;cDNA FLJ58205, highly similar to Heterogeneous nuclear ribonucleoprotein H	FTP3;HNRNPH2;HNRPH2	7	7	0.87916	0.87353
IPI00031608;IPI00890778;IPI00952931;IPI00386906	Spermatogenesis-associated protein 5-like protein 1	SPATA5L1	6	6	0.87916	0.90572
IPI00759776;IPI00921118;IPI00909239	ACTN1 protein;cDNA FLJ59209, highly similar to Alpha-actinin-1;Actinin alpha 1 isoform b;Actinin alpha 1 isoform 3;cDNA FLJ40884 fis, clone UTERU2000607, highly similar to Alpha-actinin-1;Actinin 1 smooth muscle variant;Actinin, alpha 1, isoform CRA_e;cDNA FLJ53313, highly similar to Alpha-actinin-1;cDNA FLJ54718, highly similar to Alpha-actinin-1;cDNA FLJ54739, highly similar to Alpha-actinin-1;…	ACTN1;hCG_22243	48	2	0.87933	1.0249
IPI00023591	Purine-rich single-stranded DNA-binding protein alpha;Transcriptional activator protein Pur-alpha;PURA protein;Purine-rich element binding protein A	PUR1;PURA	5	5	0.8794	0.91018
IPI00000030;IPI00946908;IPI00219543;IPI00946763;IPI00219544	PP2A B subunit isoform B56-delta;PP2A B subunit isoform B-delta;PP2A B subunit isoform PR61-delta;PP2A B subunit isoform R5-delta;Serine/threonine-protein phosphatase 2A 56 kDa regulatory subunit delta isoform;cDNA FLJ76895, highly similar to Homo sapiens protein phosphatase 2, regulatory subunit B (B56), delta isoform (PPP2R5D), transcript variant 1, mRNA;cDNA FLJ55863, highly similar to Serine/…	PPP2R5D	15	10	0.87944	0.90471
IPI00478127;IPI00257932;IPI00056312;IPI00759607	Transcription elongation factor A protein-like 3;Transcription elongation factor S-II protein-like 3;Transcription elongation factor A protein-like 5;Transcription elongation factor S-II protein-like 5;Transcription elongation factor A protein-like 6;Transcription elongation factor S-II protein-like 6	MSTP072;TCEAL3;TCEAL5;TCEAL6	5	5	0.87962	0.9986
IPI00479722;IPI00748256	11S regulator complex subunit alpha;Activator of multicatalytic protease subunit 1;Interferon gamma up-regulated I-5111 protein;Proteasome activator 28 subunit alpha;Proteasome activator complex subunit 1;PSME1 protein;cDNA, FLJ92500, Homo sapiens proteasome (prosome, macropain) activator subunit 1 (PA28 alpha) (PSME1), mRNA;Proteasome (Prosome, macropain) activator subunit 1 (PA28 alpha), isofor…	IFI5111;PSME1;hCG_40175	13	13	0.8798	0.78337
IPI00550766;IPI00909754	Novel nuclear protein 1;Nucleolar protein Nop52;Ribosomal RNA processing protein 1 homolog A;RRP1-like protein;Nucleolar protein NOP52 variant;RRP1 protein;NNP3;cDNA FLJ61500, highly similar to NNP-1 protein	D21S2056E;NNP1;NOP52;RRP1;RRP1A	2	2	0.87982	0.85885
IPI00465275;IPI00554545	BPM90;BPM-L;Ran-binding protein 9;Ran-binding protein M;RanBP7;cDNA, FLJ93856, Homo sapiens RAN binding protein 9 (RANBP9), mRNA	RANBP9;RANBPM	9	9	0.87989	0.89195
IPI00414909;IPI00917374;IPI00917198	Alpha-galactosidase B;Alpha-N-acetylgalactosaminidase;N-acetylgalactosaminidase, alpha-	NAGA;CTA-250D10.21-005;CTA-250D10.21-004	5	5	0.88001	0.9701
IPI00554660;IPI00789103	L-pipecolate oxidase;L-pipecolic acid oxidase;Peroxisomal sarcosine oxidase;PIPOX protein;Pipecolic acid oxidase	LPIPOX;PIPOX;PSO	2	2	0.88036	0.99163
IPI00645303;IPI00640980;IPI00328097	Sorting nexin-27	KIAA0488;My014;SNX27	7	7	0.88042	0.78736
IPI00552149;IPI00395568;IPI00939291;IPI00397700	PHD finger protein 6;PHD finger protein 6, isoform CRA_d;PHD-like zinc finger protein;cDNA FLJ60207, highly similar to PHD finger protein 6;cDNA FLJ50940, highly similar to PHD finger protein 6;cDNA FLJ77450, highly similar to Homo sapiens PHD finger protein 6 (PHF6), transcript variant 3, mRNA	AC004383.6-002;hCG_1783600;PHF6;KIAA1823	4	4	0.88047	0.98562
IPI00014439;IPI00902534	Dihydropteridine reductase;HDHPR;Quinoid dihydropteridine reductase;cDNA FLJ55000, highly similar to Dihydropteridine reductase (EC 1.5.1.34);Quinoid dihydropteridine reductase, isoform CRA_c;cDNA FLJ42391 fis, clone 3NB692002806, highly similar to Dihydropteridine reductase (EC 1.5.1.34);Quinoid dihydropteridine reductase, isoform CRA_e	DHPR;QDPR;hCG_39606	5	5	0.88048	0.76593
IPI00030919	MEK-binding partner 1;Mitogen-activated protein kinase kinase 1-interacting protein 1;Mitogen-activated protein kinase scaffold protein 1;Mitogen-activated protein kinase kinase 1 interacting protein 1 variant	MAP2K1IP1;MAPKSP1;PRO2783	4	4	0.88089	1.0536
IPI00418290	39S ribosomal protein L14, mitochondrial;39S ribosomal protein L32, mitochondrial	MRPL14;MRPL32;RPML32	3	3	0.88123	0.94397
IPI00328391	N-acetylgalactosaminyltransferase 7;Polypeptide GalNAc transferase 7;Protein-UDP acetylgalactosaminyltransferase 7;UDP-GalNAc:polypeptide N-acetylgalactosaminyltransferase 7;Putative uncharacterized protein GALNT7;Polypeptide N-acetylgalactosaminyltransferase 7	GALNT7	5	5	0.88152	0.8312
IPI00003326	ADP-ribosylation factor-like protein 2;ADP-ribosylation factor-like 2;ADP-ribosylation factor-like 2 variant;HCG23373, isoform CRA_a	ARL2;hCG_23373	7	7	0.88176	0.9969
IPI00419643;IPI00456786;IPI00910254;IPI00166225;IPI00945977	1-acylglycerol-3-phosphate O-acyltransferase 8;Acyl-CoA:lysocardiolipin acyltransferase 1;Lysocardiolipin acyltransferase 1;cDNA FLJ61482, highly similar to Homo sapiens lysocardiolipin acyltransferase (LYCAT), transcript variant 1, mRNA;Putative uncharacterized protein LCLAT1;cDNA FLJ57322, highly similar to Homo sapiens lysocardiolipin acyltransferase (LYCAT), transcript variant 1, mRNA;cDNA FL…	AGPAT8;ALCAT1;LCLAT1;LYCAT;UNQ1849/PRO3579	3	3	0.882	1.3194
IPI00867509;IPI00943173;IPI00798401;IPI00797709	Coronin-1C_i2 protein;Coronin-1C_i3 protein;cDNA FLJ13143 fis, clone NT2RP3003230, highly similar to Coronin-1C;Coronin, actin binding protein, 1C variant;Coronin-1C;Coronin-3;hCRNN4;cDNA FLJ51205, highly similar to Coronin-1C;cDNA, FLJ79403, highly similar to Coronin-1C;cDNA, FLJ78964, highly similar to Coronin-1C;cDNA FLJ50992, highly similar to Coronin-1C	CORO1C;CRNN4	26	26	0.88256	0.90666
IPI00000861;IPI00386803;IPI00952738;IPI00883946;IPI00909678	LIM and SH3 domain protein 1;Metastatic lymph node gene 50 protein;cDNA FLJ76601, highly similar to Homo sapiens LIM and SH3 protein 1 (LASP1), mRNA;Putative uncharacterized protein LASP1;cDNA FLJ51834, highly similar to LIM and SH3 domain protein 1	LASP1;MLN50	17	17	0.88265	1.0137
IPI00029697;IPI00654592;IPI00845426;IPI00607722	Autoantigen PM/Scl 1;Exosome complex exonuclease RRP45;Exosome component 9;P75 polymyositis-scleroderma overlap syndrome-associated autoantigen;Polymyositis/scleroderma autoantigen 1;Polymyositis/scleroderma autoantigen 75 kDa;cDNA FLJ55260, highly similar to Exosome complex exonuclease RRP45 (EC 3.1.13.-)	EXOSC9;PMSCL1	5	5	0.88271	0.89593
IPI00256861;IPI00550385;IPI00478226;IPI00941241	620 kDa actin-binding protein;Actin cross-linking family protein 7;Macrophin-1;Microtubule-actin cross-linking factor 1, isoforms 1/2/3/5;Trabeculin-alpha;ACF7 protein;Microtubule-actin crosslinking factor 1;cDNA FLJ58849, highly similar to Microtubule-actin crosslinking factor 1, isoform 4;MACF1 protein;cDNA FLJ46776 fis, clone TRACH3026650, highly similar to Actin cross-linking family protein 7	ABP620;ACF7;KIAA0465;KIAA1251;MACF1;RP11-69E11.1-010;RP11-69E11.1-003	122	30	0.88275	0.99576
IPI00288947	Guanine nucleotide-binding protein alpha-q;Guanine nucleotide-binding protein G(q) subunit alpha;cDNA FLJ50831, highly similar to Guanine nucleotide-binding protein G(q) subunit alpha	GAQ;GNAQ	8	8	0.88278	0.92094
IPI00166680;IPI00218497;IPI00479498;IPI00218498;IPI00145805;IPI00514275;IPI00218901;IPI00218905;IPI00218902;IPI00218906;IPI00218904;IPI00218907	GCK family kinase MiNK;MAPK/ERK kinase kinase kinase 6;Misshapen/NIK-related kinase;Misshapen-like kinase 1;Mitogen-activated protein kinase kinase kinase kinase 6;GCK family kinase;Putative uncharacterized protein;Misshapen/NIK-related kinase isoform 2 variant;Misshapen/NIKs-related kinase isoform beta;TRAF2 and NCK-interacting protein kinase;TNIK protein;AD 2	MAP4K6;MINK;MINK1;KIAA0551;TNIK;AD 2	18	8	0.88318	0.87748
IPI00045798	CL683;Glutathione peroxidase 7	GPX6;GPX7;UNQ469/PRO828	3	3	0.8833	1.191
IPI00032038;IPI00479108	Carnitine O-palmitoyltransferase 1, liver isoform;Carnitine O-palmitoyltransferase I, liver isoform;Carnitine palmitoyltransferase 1A;cDNA, FLJ95058, highly similar to Homo sapiens carnitine palmitoyltransferase 1A (liver) (CPT1A),nuclear gene encoding mitochondrial protein, mRNA;Carnitine palmitoyltransferase I	CPT1;CPT1A	26	26	0.88365	0.86988
IPI00000634;IPI00871951;IPI00807498	Coiled-coil domain-containing protein 6;Papillary thyroid carcinoma-encoded protein;Protein H4;CCDC6 protein	CCDC6;D10S170;TST1	15	15	0.88387	1.0914
IPI00019988	N-sulphoglucosamine sulphohydrolase;Sulfoglucosamine sulfamidase;Sulphamidase;cDNA FLJ38650 fis, clone HHDPC2007775, highly similar to N-sulphoglucosamine sulphohydrolase (EC 3.10.1.1);N-sulfoglucosamine sulfohydrolase (Sulfamidase) variant	HSS;SGSH	4	4	0.88393	0.74893
IPI00000760;IPI00647695;IPI00797462;IPI00645821;IPI00646524	DDAHII;Dimethylargininase-2;N(G),N(G)-dimethylarginine dimethylaminohydrolase 2;Protein G6a;S-phase protein;Dimethylarginine dimethylaminohydrolase 2	DDAH;DDAH2;G6A;NG30;DADB-110M10.5-010;DAMA-236L13.14-010;DAMC-117B11.9-010;DAQB-350E15.2-010;DASS-312M4.7-010;XXbac-BCX88C14.2-010;XXbac-BPG32J3.8-010;DADB-110M10.5-007;DAMA-236L13.14-007;DAMC-117B11.9-007;DAQB-350E15.2-007;DASS-312M4.7-007;XXbac-BCX88C14.2-007;XXbac-BPG32J3.8-007;DADB-110M10.5-008;DAMA-236L13.14-008;DAMC-117B11.9-008;DASS-312M4.7-008;XXbac-BCX88C14.2-008;XXbac-BPG32J3.8-008;DAQB…	7	7	0.88446	1.0268
IPI00844425;IPI00935838;IPI00000296	Probable protein BRICK1	C3orf10;HSPC300;MDS027	2	2	0.88482	0.90604
IPI00333143	80 kDa diacylglycerol kinase;Diacylglycerol kinase alpha;Diglyceride kinase alpha	DAGK;DAGK1;DGKA	9	9	0.88495	0.8247
IPI00021634;IPI00793613;IPI00793175;IPI00791952;IPI00887742	Kinesin light chain 2;cDNA FLJ37274 fis, clone BRAMY2012162, highly similar to Kinesin light chain 2;Putative uncharacterized protein KLC2	KLC2	12	11	0.88499	1.0704
IPI00300094	Large subunit GTPase 1 homolog	LSG1	5	5	0.88511	0.76362
IPI00748891;IPI00166051	Protein FAM177A1	C14orf24;FAM177A1	3	3	0.88537	1.0454
IPI00470416;IPI00153051	mtPAP;PAP-associated domain-containing protein 1;Poly(A) RNA polymerase, mitochondrial;Polynucleotide adenylyltransferase;Terminal uridylyltransferase 1	MTPAP;PAPD1	5	5	0.88543	0.76569
IPI00009057;IPI00179890	GAP SH3 domain-binding protein 2;Ras GTPase-activating protein-binding protein 2;cDNA FLJ76053, highly similar to Homo sapiens Ras-GTPase activating protein SH3 domain-binding protein 2 (G3BP2), transcript variant 3, mRNA	G3BP2;KIAA0660	11	11	0.88546	1.031
IPI00377085;IPI00844455;IPI00941918;IPI00157442	Rho guanine nucleotide exchange factor (GEF) 11;PDZ-RhoGEF;Rho guanine nucleotide exchange factor 11;cDNA FLJ50916, highly similar to Rho guanine nucleotide exchange factor 11	ARHGEF11;RP11-356J7.2-001;KIAA0380	3	3	0.88552	1.099
IPI00013678;IPI00914855;IPI00394889;IPI00760637	Metaxin-1;Mitochondrial outer membrane import complex protein 1;Metaxin 1	MTX;MTX1;MTXN;RP11-263K19.5-003	7	7	0.88555	0.76575
IPI00173359;IPI00513788;IPI00922391	Uveal autoantigen with coiled-coil domains and ankyrin repeats;UACA protein;cDNA FLJ30873 fis, clone FEBRA2004325, moderately similar to Canis familiaris C3VS protein	KIAA1561;UACA	47	47	0.88559	0.86332
IPI00217831;IPI00795440;IPI00294987	Ankyrin repeat domain-containing protein 13A;Protein KE03;cDNA FLJ12596 fis, clone NT2RM4001347, highly similar to Ankyrin repeat domain-containing protein 13;cDNA FLJ53297, highly similar to Ankyrin repeat domain-containing protein 13;cDNA FLJ54725, highly similar to Ankyrin repeat domain-containing protein 13;Ankyrin repeat domain 13, isoform CRA_b;NY-REN-25 antigen	ANKRD13;ANKRD13A;hCG_39051	9	9	0.88591	0.85727
IPI00021048;IPI00645867;IPI00216268;IPI00385318	Fer-1-like protein 3;Myoferlin	FER1L3;KIAA1207;MYOF	132	4	0.88626	0.80075
IPI00021258;IPI00216520;IPI00744919	ADP-ribosylation factor-interacting protein 1;Arfaptin-1;ADP-ribosylation factor interacting protein 1 (Arfaptin 1), isoform CRA_b;ARFIP1 protein;cDNA FLJ53696, highly similar to Arfaptin-1;cDNA, FLJ79024, highly similar to Arfaptin-1;ADP-ribosylation factor interacting protein 1;ADP-ribosylation factor interacting protein 1 (Arfaptin 1), isoform CRA_a;cDNA FLJ75640, highly similar to Homo sapien…	ARFIP1;hCG_26981	12	12	0.88627	0.91638
IPI00010207;IPI00477342;IPI00645510	Ubiquitin-fold modifier 1	BM-002;C13orf20;UFM1;RP11-131P10.1-003;RP11-131P10.1-005	2	2	0.88631	0.99145
IPI00291607	Inositol 1,4,5-trisphosphate receptor type 3;IP3 receptor isoform 3;Type 3 inositol 1,4,5-trisphosphate receptor;ITPR3 protein;Inositol 1,4,5-trisphosphate receptor type 3 variant	ITPR3	35	30	0.88638	0.82835
IPI00007061;IPI00791523	Golgi transport 1 homolog B;hGOT1a;Putative NF-kappa-B-activating protein 470;Vesicle transport protein GOT1B	CGI-141;GOLT1B;GOT1A;HDCMA39P;UNQ432/PRO793	3	3	0.88682	0.87541
IPI00019269;IPI00789452	Meiotic recombination REC14 protein homolog;WD repeat-containing protein 61	WDR61	9	9	0.88708	0.90661
IPI00787853	Inositol monophosphatase 3;Inositol monophosphatase domain-containing protein 1;Inositol-1(or 4)-monophosphatase 3;Myo-inositol monophosphatase A3	IMPA3;IMPAD1	10	10	0.88735	1.0125
IPI00009070;IPI00922255;IPI00513811	ERFS;HBS1-like protein;cDNA FLJ77957, highly similar to Homo sapiens HBS1-like (S. cerevisiae) (HBS1L), mRNA;cDNA FLJ14196 fis, clone NT2RP3002330, highly similar to HBS1-like protein;cDNA FLJ59477, highly similar to HBS1-like protein;cDNA FLJ50159, highly similar to HBS1-like protein;cDNA FLJ52343, highly similar to HBS1-like protein	HBS1;HBS1L;KIAA1038	11	11	0.88756	0.94314
IPI00024097;IPI00216425	TESS;Testin;Testis derived transcript (3 LIM domains);Testis derived transcript (3 LIM domains), isoform CRA_d;cDNA, FLJ96732, highly similar to Homo sapiens testis derived transcript (3 LIM domains) (TES), transcript variant 1, mRNA;Testin isoform 1 variant;cDNA FLJ50681, highly similar to Testin;Putative uncharacterized protein DKFZp586B2022	TES;hCG_39086;tcag7.1;DKFZp586B2022	15	15	0.88756	1.0982
IPI00017704	Coactosin-like protein	CLP;COTL1	8	8	0.88762	0.84224
IPI00604491;IPI00336000;IPI00552923;IPI00374531;IPI00604680	Terminal uridylyltransferase 7;Zinc finger CCHC domain-containing protein 6;Zinc finger, CCHC domain containing 6	HS2;KIAA1711;TUT7;ZCCHC6;RP11-507D14.3-006	5	5	0.88776	0.98831
IPI00008164	Post-proline cleaving enzyme;Prolyl endopeptidase;cDNA, FLJ94921, highly similar to Homo sapiens prolyl endopeptidase (PREP), mRNA;Prolyl oligopeptidase	PEP;PREP	32	32	0.88789	0.93458
IPI00789848;IPI00645805;IPI00929108;IPI00946851	Putative uncharacterized protein IVD;Isovaleryl Coenzyme A dehydrogenase;Isovaleryl-CoA dehydrogenase, mitochondrial;cDNA FLJ16602 fis, clone TESTI4007816, highly similar to Isovaleryl-CoA dehydrogenase, mitochondrial (EC 1.3.99.10);Isovaleryl Coenzyme A dehydrogenase, isoform CRA_b;Isovaleryl-CoA dehydrogenase	IVD;hCG_38955	5	5	0.8881	0.7859
IPI00748360	Uncharacterized protein KIAA1797;cDNA FLJ30554 fis, clone BRAWH2003693	KIAA1797	22	22	0.88838	0.95895
IPI00023330;IPI00797368	LisH domain and HEAT repeat-containing protein KIAA1468;cDNA, FLJ96449	KIAA1468	16	16	0.88858	0.96484
IPI00297626	Platelet Sec1 protein;Protein unc-18 homolog 3;Protein unc-18 homolog C;Syntaxin-binding protein 3	STXBP3	14	14	0.8886	0.98911
IPI00916847;IPI00290416;IPI00916410;IPI00216106;IPI00908669	GTP-binding protein 9;Obg-like ATPase 1;cDNA FLJ58890, highly similar to GTP-binding protein PTD004;Putative uncharacterized protein OLA1;Putative uncharacterized protein PTD004	GTPBP9;OLA1;PRO2455;PTD004	23	10	0.88862	0.86201
IPI00034277;IPI00218353	Probable cation-transporting ATPase 13A1;ATP13A1 protein;cDNA FLJ23939 fis, clone HEP01940, highly similar to Cation-transporting ATPase 2 (EC 3.6.3.-);Putative uncharacterized protein DKFZp761L1623;cDNA FLJ90439 fis, clone NT2RP3000907, weakly similar to PROBABLE CALCIUM-TRANSPORTING ATPASE 6 (EC 3.6.1.38)	ATP13A;ATP13A1;CGI-152;KIAA1825;DKFZp761L1623	30	30	0.88871	1.0071
IPI00009342	p195;Ras GTPase-activating-like protein IQGAP1;IQ motif containing GTPase activating protein 1;cDNA FLJ55816, highly similar to Ras GTPase-activating-like protein IQGAP1;cDNA FLJ55443, highly similar to Ras GTPase-activating-like protein IQGAP1;IQGAP1 protein	IQGAP1;KIAA0051	92	84	0.88872	0.95234
IPI00014812	28S ribosomal protein S21, mitochondrial;cDNA FLJ76504, highly similar to Homo sapiens mitochondrial ribosomal protein S21 (MRPS21), nuclear gene encoding mitochondrial protein, transcript variant 2, mRNA;Mitochondrial ribosomal protein S21;Mitochondrial ribosomal protein S21, isoform CRA_b	MDS016;MRPS21;RPMS21;hCG_1641433;RP4-790G17.6-001	2	2	0.88872	0.90624
IPI00032459;IPI00909671	Adapter-related protein complex 3 mu-1 subunit;AP-3 adapter complex mu3A subunit;AP-3 complex subunit mu-1;Mu3A-adaptin;Mu-adaptin 3A;Putative uncharacterized protein DKFZp586G1518;cDNA FLJ51284, highly similar to Adapter-relatedprotein complex 3 mu-1 subunit	AP3M1;DKFZp586G1518	16	13	0.88897	0.77143
IPI00719051;IPI00829808	Exocyst complex component 5;Exocyst complex component Sec10;cDNA FLJ54619, highly similar to Exocyst complex component 5;cDNA FLJ54264, highly similar to Exocyst complex component 5;Putative uncharacterized protein DKFZp666H126	EXOC5;SEC10;SEC10L1;DKFZp666H126	23	23	0.88898	0.80847
IPI00029046	Malectin	KIAA0152;MLEC	12	12	0.88929	0.92164
IPI00023647;IPI00827491	Monocyte protein 4;Ubiquitin-activating enzyme E1-like protein 2;Ubiquitin-like modifier-activating enzyme 6;cDNA FLJ36845 fis, clone ASTRO2013050, weakly similar to UBIQUITIN-ACTIVATING ENZYME E1	MOP4;UBA6;UBE1L2	39	39	0.88954	0.97604
IPI00156689	Synaptic vesicle membrane protein VAT-1 homolog;cDNA, FLJ79487, highly similar to Synaptic vesicle membrane protein VAT-1homolog;cDNA FLJ39753 fis, clone SMINT2018343, highly similar to Synaptic vesicle membrane protein VAT-1homolog (EC 1.-.-.-);cDNA FLJ54106, moderately similar to Synaptic vesicle membrane protein VAT-1 homolog (EC 1.-.-.-)	VAT1	19	18	0.88987	0.83828
IPI00103057;IPI00607610	Protein FAM36A;cDNA FLJ10004 fis, clone HEMBA1000076, highly similar to Protein FAM36A;cDNA FLJ43269 fis, clone KIDNE2000665, highly similar to Protein FAM36A;Family with sequence similarity 36, member A, isoform CRA_a	FAM36A;hCG_1640805	3	3	0.88997	0.86421
IPI00789041;IPI00002649	140 kDa nuclear and cell adhesion-related phosphoprotein;Desmosome-associated protein;Domain-rich serine protein;Melanoma metastasis clone A protein;Nuclear protein SDK3;Pinin;SR-like protein;cDNA FLJ75071, highly similar to Homo sapiens pinin, desmosome associated protein (PNN), mRNA;cDNA FLJ56361, highly similar to Pinin;cDNA FLJ52602, highly similar to Pinin;Neutrophil protein	DRS;MEMA;PNN	10	10	0.89005	1.0659
IPI00022542;IPI00641659	p160 ROCK-1;Renal carcinoma antigen NY-REN-35;Rho-associated protein kinase 1;Rho-associated, coiled-coil-containing protein kinase 1	ROCK1	44	44	0.89012	0.92278
IPI00028980	Unhealthy ribosome biogenesis protein 2 homolog;cDNA FLJ75337;URB2 protein	KIAA0133;URB2	3	3	0.89028	1.014
IPI00026259	Aspartylglucosaminidase;Glycosylasparaginase;Glycosylasparaginase alpha chain;Glycosylasparaginase beta chain;N(4)-(beta-N-acetylglucosaminyl)-L-asparaginase;N4-(N-acetyl-beta-glucosaminyl)-L-asparagine amidase;GA protein	AGA;GA	3	3	0.89059	0.51006
IPI00186581;IPI00791882;IPI00922878;IPI00873981;IPI00784387;IPI00329760;IPI00604451;IPI00398855	cDNA FLJ77871, highly similar to Homo sapiens amplified in osteosarcoma, transcript variant 2, mRNA;OS-9 protein;Amplified in osteosarcoma, isoform CRA_d;Osteosarcoma amplified 9, endoplasmic reticulum associated protein;Putative uncharacterized protein OS9;cDNA FLJ54114, highly similar to Homo sapiens amplified in osteosarcoma (OS9), transcript variant 2, mRNA;cDNA FLJ55400, highly similar to Pr…	OS-9;hCG_40161;OS9	7	7	0.89074	0.95852
IPI00556553;IPI00306748	ATP-binding cassette sub-family B member 7, mitochondrial;ATP-binding cassette transporter 7;cDNA FLJ10556 fis, clone NT2RP2002479, highly similar to ATP-binding cassette sub-family B member 7, mitochondrial;cDNA FLJ53391, highly similar to ATP-binding cassette sub-family B member 7, mitochondrial	ABC7;ABCB7	3	3	0.89083	0.94553
IPI00026833	Adenylosuccinate synthetase isozyme 2;Adenylosuccinate synthetase, acidic isozyme;IMP--aspartate ligase 2;Adenylosuccinate synthetase	ADSS;ADSS2	15	14	0.89089	0.93491
IPI00783497;IPI00797013;IPI00375575	Nucleoside diphosphate-linked moiety X motif 16;U8 snoRNA-binding protein H29K;U8 snoRNA-decapping enzyme;cDNA FLJ57941, highly similar to Nucleoside diphosphate-linked moiety X motif16 (EC 3.6.1.-);cDNA FLJ57452, highly similar to Nucleoside diphosphate-linked moiety X motif16 (EC 3.6.1.-);cDNA FLJ53804, highly similar to Nucleoside diphosphate-linked moiety X motif 16 (EC 3.6.1.-)	NUDT16	6	6	0.891	0.99614
IPI00018813;IPI00743825	Alien homolog;COP9 signalosome complex subunit 2;JAB1-containing signalosome subunit 2;Thyroid receptor-interacting protein 15;COP9 constitutive photomorphogenic homolog subunit 2 variant;cDNA, FLJ93029, highly similar to Homo sapiens COP9 constitutive photomorphogenic homolog subunit 2 (Arabidopsis) (COPS2), mRNA;cDNA FLJ52928, highly similar to COP9 signalosome complex subunit 2	COPS2;CSN2;TRIP15	15	14	0.89109	0.91071
IPI00396387;IPI00384745;IPI00479495;IPI00908311;IPI00893424;IPI00942020	GTP-binding protein HSR1;Guanine nucleotide-binding protein-like 1;cDNA FLJ56887, highly similar to Homo sapiens guanine nucleotide binding protein-like 1 (GNL1), mRNA;cDNA, FLJ79290, highly similar to Guanine nucleotide-binding protein-like 1;GNL1 protein;HSR1 protein;Guanine nucleotide binding protein-like 1;cDNA FLJ51011, highly similar to Homo sapiens guanine nucleotide binding protein-like 1…	GNL1;HSR1	17	17	0.89134	0.86324
IPI00550165;IPI00871975;IPI00790347	Dehydrogenase/reductase SDR family member 7B	CGI-93;DHRS7B;UNQ212/PRO238	6	6	0.89153	1.0234
IPI00030363	Acetoacetyl-CoA thiolase;Acetyl-CoA acetyltransferase, mitochondrial;T2	ACAT;ACAT1;MAT	17	17	0.89155	0.74441
IPI00218486;IPI00655638;IPI00171057	Protein phosphatase Slingshot homolog 3;SSH-like protein 3	SSH3;SSH3L	7	5	0.89212	1.1027
IPI00646105;IPI00604402;IPI00939144;IPI00926788	Putative uncharacterized protein PYCRL;Pyrroline-5-carboxylate reductase 3;Pyrroline-5-carboxylate reductase-like protein;cDNA FLJ57148, highly similar to Homo sapiens pyrroline-5-carboxylate reductase-like (PYCRL), mRNA;cDNA FLJ57147, highly similar to Homo sapiens pyrroline-5-carboxylate reductase-like (PYCRL), mRNA;Pyrroline-5-carboxylate reductase	PYCRL	5	5	0.89244	1.0485
IPI00014533;IPI00220833	Autoantigen NOR-90;Nucleolar transcription factor 1;Upstream-binding factor 1;cDNA FLJ77827, highly similar to Human upstream binding factor (hUBF);cDNA FLJ53802, highly similar to Nucleolar transcription factor 1;Upstream binding transcription factor, RNA polymerase I, isoform CRA_a;cDNA FLJ53818, highly similar to Nucleolar transcription factor 1;UBTF protein;Upstream binding transcription fact…	UBF;UBF1;UBTF;hCG_30294	7	7	0.89259	0.87727
IPI00307334;IPI00221302;IPI00889777	Methionine synthase reductase;5-methyltetrahydrofolate-homocysteine methyltransferase reductase	MTRR	2	2	0.89261	0.60586
IPI00005160;IPI00737530;IPI00927418	Actin-related protein 2/3 complex subunit 1B;Arp2/3 complex 41 kDa subunit;p41-ARC;Actin related protein 2/3 complex, subunit 1B, 41kDa;Actin related protein 2/3 complex, subunit 1B, 41kDa, isoform CRA_a;cDNA, FLJ95695, Homo sapiens actin related protein 2/3 complex, subunit 1B, 41kDa(ARPC1B), mRNA	ARC41;ARPC1B;hCG_19475;tcag7.662	20	19	0.89275	1.075
IPI00910088;IPI00032516;IPI00910344	cDNA FLJ14622 fis, clone NT2RP2000147, highly similar to Adaptor-related protein complex 1 mu-1 subunit;Leukemia T cell specific adaptor-related protein 1 mu1 subunit;Adaptor-related protein complex 1, mu 1 subunit variant;Adaptor protein complex AP-1 mu-1 subunit;Adaptor-related protein complex 1 mu-1 subunit;AP-1 complex subunit mu-1;AP-mu chain family member mu1A;Clathrin assembly protein comp…	AP1M1;CLTNM	21	21	0.89276	0.97388
IPI00550852;IPI00914016;IPI00914006	Dynactin subunit 4;Dynactin subunit p62;cDNA FLJ43985 fis, clone TESTI4018938, highly similar to Dynactin subunit 4;cDNA FLJ56235, highly similar to Dynactin subunit 4;Putative uncharacterized protein DKFZp761J032	DCTN4;DKFZp761J032	14	14	0.89285	1.0061
IPI00385141;IPI00000612;IPI00922917	IFNRC;Small membrane protein 1;Transmembrane protein 50A;cDNA, FLJ92963, highly similar to Homo sapiens transmembrane protein 50A (TMEM50A), mRNA;Cervical cancer oncogene 9;Transmembrane protein 50A, isoform CRA_a;cDNA FLJ51959, highly similar to Transmembrane protein 50A	SMP1;TMEM50A;UNQ386/PRO718;hCG_23247;RP11-335G20.3-001	2	2	0.89296	1.0682
IPI00016670	p27Kip1-releasing factor from RhoA;RhoA activator C11orf59;cDNA FLJ51311	C11orf59;PP7157	6	6	0.89327	0.88378
IPI00026850;IPI00902656	Mitochondrial benzodiazepine receptor;Peripheral-type benzodiazepine receptor;PKBS;Translocator protein;Translocator protein (18kDa);Peripheral benzodiazepine receptor;Peripheral-type Benzodiazepine Receptor	BZRP;MBR;TSPO;PBR;RP3-526I14.4-005	3	3	0.8933	0.9455
IPI00328748;IPI00924819	cDNA FLJ77177, highly similar to Homo sapiens arginine-rich, mutated in early stage tumors (ARMET), mRNA;Arginine-rich protein;Mesencephalic astrocyte-derived neurotrophic factor;Protein ARMET	ARMET;ARP;MANF	12	12	0.89367	0.93687
IPI00152692	D-tyrosyl-tRNA(Tyr) deacylase 1;Histidyl-tRNA synthase-related;D-tyrosyl-tRNA(Tyr) deacylase	C20orf88;DTD1;HARS2	5	5	0.89389	0.99078
IPI00443799;IPI00884960;IPI00060283	Putative sodium-coupled neutral amino acid transporter 10	PP1744;SLC38A10	4	4	0.8939	0.82632
IPI00026994;IPI00640188	PRA1 family protein 2;cDNA FLJ13371 fis, clone PLACE1000656, highly similar to PRA1 family protein 2;Putative uncharacterized protein PRAF2	JM4;PRAF2	4	3	0.89403	0.8886
IPI00306170;IPI00878884;IPI00376939;IPI00015985	GAS2-like protein 1;GAS2-related protein on chromosome 22;Growth arrest-specific protein 2-like 1;cDNA FLJ16435 fis, clone BRACE3020671, highly similar to GAS2-like protein 1;cDNA FLJ36067 fis, clone TESTI2019308, highly similar to GAR22 PROTEIN;Growth arrest-specific 2 like 1, isoform CRA_a;Putative uncharacterized protein GAS2L1;cDNA FLJ56589, highly similar to GAS2-like protein 1	GAR22;GAS2L1;hCG_41633	2	2	0.89441	0.93495
IPI00430803	Uncharacterized protein C2orf79	C2orf79	3	3	0.89451	0.94117
IPI00155199;IPI00867680	Protein zyg-11 homolog B;ZYG11B;cDNA FLJ38324 fis, clone FCBBF3024663, weakly similar to Zyg-11 protein homolog;cDNA FLJ61304, highly similar to Homo sapiens zyg-11 homolog B-like (ZYG11BL), mRNA	KIAA1730;ZYG11B	5	5	0.89458	0.73609
IPI00465256;IPI00910240;IPI00478236	Adenylate kinase 3;Adenylate kinase 3 alpha-like 1;GTP:AMP phosphotransferase mitochondrial;cDNA FLJ42834 fis, clone BRCAN2019002, highly similar to GTP:AMP phosphotransferase mitochondrial (EC 2.7.4.10);GTP:AMP phosphotransferase;GTP:ATP phosphotransferase;cDNA FLJ58032, highly similar to GTP:AMP phosphotransferase mitochondrial (EC 2.7.4.10);Adenylate kinase 3, isoform CRA_b;cDNA FLJ40886 fis, …	AK3;AK3L1;AK6;AKL3L;hCG_2011468;RP11-6J24.4-001	9	9	0.8947	0.94081
IPI00008351;IPI00871605;IPI00940122;IPI00947501	Selenoprotein T;cDNA FLJ60886, highly similar to Selenoprotein T;cDNA FLJ90525 fis, clone NT2RP4001001, highly similar to Selenoprotein T;SELT protein	SELT;UNQ150/PRO176;hCG_20913	2	2	0.89486	0.73347
IPI00908444;IPI00334344;IPI00915383;IPI00915327;IPI00915393;IPI00915309;IPI00172450;IPI00296678;IPI00556423;IPI00646849;IPI00172452;IPI00336118;IPI00640362;IPI00216378;IPI00927384	Calcium/calmodulin-dependent protein kinase type II subunit gamma;Calcium/calmodulin-dependent protein kinase II;cDNA FLJ77153, highly similar to Homo sapiens calcium/calmodulin-dependent protein kinase (CaM kinase) II gamma (CAMK2G), transcript variant 3, mRNA;Calcium/calmodulin-dependent protein kinase (CaM kinase) II gamma;Calcium/calmodulin-dependent protein kinase (CaM kinase) II gamma, isof…	CAMK2G;CAMKG;hCG_20541;RP11-574K11.6-004;RP11-574K11.6-002;RP11-574K11.6-003	3	2	0.89508	0.91587
IPI00000874;IPI00640741;IPI00641244	Natural killer cell-enhancing factor A;Peroxiredoxin-1;Proliferation-associated gene protein;Thioredoxin peroxidase 2;Thioredoxin-dependent peroxide reductase 2;cDNA, FLJ92164, highly similar to Homo sapiens peroxiredoxin 1 (PRDX1), mRNA	PAGA;PAGB;PRDX1;TDPX2	17	13	0.89517	0.93531
IPI00465059;IPI00647917	Mitochondrial Rho GTPase 2;Ras homolog gene family member T2	ARHT2;C16orf39;RHOT2	6	5	0.8952	0.87385
IPI00165949;IPI00477831	Adipocyte-derived leucine aminopeptidase;Aminopeptidase PILS;ARTS-1;Endoplasmic reticulum aminopeptidase 1;Puromycin-insensitive leucyl-specific aminopeptidase;Type 1 tumor necrosis factor receptor shedding aminopeptidase regulator;cDNA FLJ76662, highly similar to Homo sapiens type 1 tumor necrosis factor receptor shedding aminopeptidase regulator, mRNA;Adipocyte-derived leucine aminopeptidase va…	APPILS;ARTS1;ERAP1;KIAA0525;UNQ584/PRO1154	13	13	0.89529	0.58241
IPI00289876;IPI00552913;IPI00909094	Syntaxin-7;cDNA FLJ53760, highly similar to Syntaxin-7	STX7	9	9	0.89549	0.93537
IPI00031666;IPI00930325	Selenoprotein O;DJ402G11.5 protein	SELO;dJ402G11.5	2	2	0.89552	0.65996
IPI00014589;IPI00216472	Clathrin light chain B	CLTB	5	5	0.89553	0.94926
IPI00296259;IPI00953634;IPI00914891;IPI00914908;IPI00879204;IPI00925777	Endoplasmic reticulum stress-response protein 25;Putative NF-kappa-B-activating protein 156;Transmembrane emp24 domain-containing protein 4;Putative uncharacterized protein TMED4	ERS25;TMED4	4	4	0.89557	1.0459
IPI00168407;IPI00017494	Pyruvate dehydrogenase phosphatase regulatory subunit, mitochondrial;cDNA FLJ50312, highly similar to Homo sapiens pyruvate dehydrogenase phosphatase regulatory subunit (PDPR), mRNA;cDNA, FLJ79283, highly similar to Homo sapiens pyruvate dehydrogenase phosphatase regulatory subunit (PDPR), mRNA;cDNA FLJ10079 fis, clone HEMBA1001896, weakly similar to DIMETHYLGLYCINE DEHYDROGENASE	KIAA1990;PDPR	11	9	0.89585	0.65436
IPI00005015;IPI00478453	CCR4-associated factor 3;CCR4-NOT transcription complex subunit 3;Leukocyte receptor cluster member 2;cDNA FLJ61662, highly similar to CCR4-NOT transcription complex subunit 3	CNOT3;KIAA0691;LENG2;NOT3	5	5	0.89599	0.86097
IPI00008234;IPI00332396	NADH-cytochrome b5 reductase 2;cDNA FLJ75913, highly similar to Homo sapiens cytochrome b5 reductase 2 (CYB5R2), transcript variant 1, mRNA	CYB5R2	3	3	0.89607	0.75811
IPI00294839;IPI00909789	Lysyl oxidase homolog 2;Lysyl oxidase-like protein 2;Lysyl oxidase-related protein 2;Lysyl oxidase-related protein WS9-14;cDNA, FLJ92562, highly similar to Homo sapiens lysyl oxidase-like 2 (LOXL2), mRNA;Lysyl oxidase-like 2 variant;cDNA FLJ53707, highly similar to Lysyl oxidase homolog 2 (EC 1.4.3.-)	LOXL2	14	14	0.89613	1.005
IPI00018116;IPI00852804	Protein-tyrosine phosphatase MEG2;Tyrosine-protein phosphatase non-receptor type 9;PTPN9 protein	PTPN9	15	15	0.89624	0.92849
IPI00030847;IPI00644458	EP70-P-iso;SM-11044-binding protein;Transmembrane 9 superfamily member 3;cDNA FLJ59136, highly similar to Transmembrane 9 superfamily protein member 3;cDNA FLJ90343 fis, clone NT2RP2002824, highly similar to Transmembrane 9 superfamily protein member 3;TM9SF3 protein;cDNA FLJ14882 fis, clone PLACE1003537, weakly similar to ENDOSOMAL P24A PROTEIN;SM-11044 binding protein, isoform CRA_b;cDNA FLJ145…	SMBP;TM9SF3;UNQ245/PRO282;hCG_25781;RP11-34E5.1;RP11-34E5.1-003	7	7	0.89631	0.90639
IPI00909484;IPI00016786;IPI00910473;IPI00007189;IPI00642590	cDNA FLJ54776, highly similar to Cell division control protein 42 homolog;Cell division control protein 42 homolog;G25K GTP-binding protein;cDNA FLJ55107, highly similar to Cell division control protein 42 homolog;cDNA, FLJ79348, highly similar to Cell division control protein 42 homolog;Putative uncharacterized protein;Cell division cycle 42 (GTP binding protein, 25kDa)	CDC42;RP1-224A6.5-004	8	8	0.89633	0.91817
IPI00215777;IPI00790115;IPI00022202;IPI00788624;IPI00793177;IPI00791315	Phosphate carrier protein, mitochondrial;Phosphate transport protein;Solute carrier family 25 member 3;cDNA, FLJ96465, highly similar to Homo sapiens solute carrier family 25 (mitochondrial carrier;phosphate carrier), member 3 (SLC25A3), nuclear gene encodingmitochondrial protein, transcript variant 1b, mRNA;Solute carrier family 25 member 3 isoform b variant;cDNA FLJ90278 fis, clone NT2RP1000325…	OK/SW-cl.48;PHC;SLC25A3	15	15	0.8964	0.79193
IPI00219575;IPI00794082	Bleomycin hydrolase;cDNA FLJ57650, highly similar to Bleomycin hydrolase (EC 3.4.22.40)	BLMH	10	10	0.89644	0.98514
IPI00007736;IPI00646765;IPI00304181;IPI00872123;IPI00551009;IPI00030602;IPI00873752	Eukaryotic translation initiation factor 2C 1;Protein argonaute-1;Putative RNA-binding protein Q99;cDNA, FLJ94852, highly similar to Homo sapiens eukaryotic translation initiation factor 2C, 1 (EIF2C1), mRNA;cDNA FLJ10760 fis, clone NT2RP3004618, highly similar to Eukaryotic translation initiation factor 2C 1;Eukaryotic translation initiation factor 2C, 1;Eukaryotic translation initiation factor …	AGO1;EIF2C1;RP4-789D17.1-001;AGO3;EIF2C3;RP4-789D17.2-002;AGO4;EIF2C4;KIAA1567;hCG_1787714;RP11-239B6.1-001	4	4	0.89646	0.86511
IPI00293363;IPI00383188	BTB and kelch domain-containing protein 1;Kelch repeat and BTB domain-containing protein 2;HSPC284	BKLHD1;CGI-73;KBTBD2;KIAA1489	2	2	0.89656	1.1795
IPI00306749	Human lung cancer oncogene 3 protein;Kanadaptin;Kidney anion exchanger adapter protein;Solute carrier family 4 anion exchanger member 1 adapter protein;cDNA FLJ53855, highly similar to Kanadaptin	HLC3;SLC4A1AP	6	6	0.89661	0.92727
IPI00000581;IPI00939174;IPI00409750	cDNA FLJ56307, highly similar to Ubiquitin thioesterase protein OTUB1 (EC 3.4.-.-);Putative uncharacterized protein DKFZp564E242;Deubiquitinating enzyme OTUB1;OTU domain-containing ubiquitin aldehyde-binding protein 1;Otubain-1;Ubiquitin thioesterase OTUB1;Ubiquitin-specific-processing protease OTUB1;cDNA FLJ40710 fis, clone THYMU2027125, highly similar to Ubiquitin thioesterase protein OTUB1 (EC…	DKFZp564E242;HSPC263;OTB1;OTU1;OTUB1	12	12	0.8967	0.96269
IPI00011836;IPI00797542;IPI00216257;IPI00924599;IPI00925091	Deubiquitinating enzyme 4;Ubiquitin carboxyl-terminal hydrolase 4;Ubiquitin thioesterase 4;Ubiquitin-specific-processing protease 4;Ubiquitous nuclear protein homolog;Ubiquitin carboxyl-terminal hydrolase	UNP;UNPH;USP4	8	7	0.8971	0.9065
IPI00382470;IPI00784295;IPI00604607	Heat shock 86 kDa;Heat shock protein HSP 90-alpha;Renal carcinoma antigen NY-REN-38;Full-length cDNA 5-PRIME end of clone CS0DN005YI08 of Adult brain of Homo sapiens (human);HSP90AA1 protein;Full-length cDNA clone CS0CAP007YF18 of Thymus of Homo sapiens (human);Hsp89-alpha-delta-N	HSP90A;HSP90AA1;HSPC1;HSPCA	35	35	0.8972	0.96579
IPI00014624	Adapter-related protein complex 3 sigma-1 subunit;AP-3 complex subunit sigma-1;AP-3 complex subunit sigma-3A;Clathrin-associated/assembly/adapter protein, small 3;Sigma-3A-adaptin;Sigma-adaptin 3a;cDNA, FLJ92106, highly similar to Homo sapiens adaptor-related protein complex 3, sigma 1 subunit(AP3S1), mRNA	AP3S1;CLAPS3	7	7	0.89752	0.87767
IPI00640817;IPI00018342;IPI00515036	Adenylate kinase 1 variant;Adenylate kinase 1;Adenylate kinase isoenzyme 1;ATP-AMP transphosphorylase 1;Myokinase;Adenylate kinase 1, isoform CRA_b;AK1 protein;cDNA, FLJ94359, Homo sapiens adenylate kinase 1 (AK1), mRNA	AK1;RP11-203J24.1-009;hCG_2039407;RP11-203J24.1-008;RP11-203J24.1-011	12	12	0.89768	1.0363
IPI00384280;IPI00925564	Prenylcysteine lyase;Prenylcysteine oxidase 1;cDNA FLJ51879, highly similar to Prenylcysteine oxidase (EC 1.8.3.5);cDNA FLJ51671, highly similar to Prenylcysteine oxidase (EC 1.8.3.5);cDNA, FLJ78912, highly similar to Prenylcysteine oxidase (EC 1.8.3.5);Putative uncharacterized protein PCYOX1	KIAA0908;PCL1;PCYOX1;UNQ597/PRO1183	17	17	0.89778	0.87372
IPI00783559	Exocyst complex component 2;Exocyst complex component Sec5;cDNA, FLJ95470, highly similar to Homo sapiens homolog of yeast Sec5 (SEC5), mRNA;cDNA FLJ32002 fis, clone NT2RP7009394, highly similar to Exocyst complex component 2;cDNA FLJ57241, highly similar to Exocyst complex component 2	EXOC2;SEC5;SEC5L1	17	17	0.89778	0.8689
IPI00329301	Complex I-B14.7;NADH dehydrogenase [ubiquinone] 1 alpha subcomplex subunit 11;NADH-ubiquinone oxidoreductase subunit B14.7	NDUFA11	3	3	0.89779	0.93266
IPI00016862;IPI00953236;IPI00759575;IPI00953628;IPI00953696	Glutathione reductase, mitochondrial;Glutathion reductase delta8 alternative splicing variant;Glutathione reductase;Glutathion reductase delta9 alternative splicing varian;Glutathion reductase delta8+9 alternative splicing variant	GLUR;GRD1;GSR	13	13	0.89788	0.8778
IPI00639805;IPI00219067;IPI00645360;IPI00645711;IPI00940377	Glutathione S-transferase Mu 2;GST class-mu 2;GSTM2-2;Glutathione S-transferase mu 2 (Muscle);Glutathione S-transferase M2 (Muscle);cDNA FLJ60842, highly similar to Glutathione S-transferase Mu 2 (EC 2.5.1.18);Putative uncharacterized protein GSTM2;Glutathione transferase	GST4;GSTM2;GSTmu3	9	4	0.89788	0.792
IPI00470533;IPI00871302	Transmembrane protein 120A;Transmembrane protein induced by tumor necrosis factor alpha	TMEM120A;TMPIT	2	2	0.89796	1.1699
IPI00554541;IPI00556135	Acetolactate synthase-like protein;IlvB-like protein;IlvB (Bacterial acetolactate synthase)-like isoform 1 variant	AHAS;ILVBL	19	19	0.8981	1.0231
IPI00646885;IPI00013988	p190-B;Rho GTPase-activating protein 5;Rho-type GTPase-activating protein 5	ARHGAP5;RHOGAP5	17	17	0.89847	0.96863
IPI00143921;IPI00783221;IPI00445699	KDEL motif-containing protein 2;cDNA, FLJ94092	KDELC2;UNQ1904/PRO4350	18	18	0.89849	0.8665
IPI00026546	PAF acetylhydrolase 30 kDa subunit;PAF-AH subunit beta;Platelet-activating factor acetylhydrolase IB subunit beta;cDNA FLJ75836, highly similar to Homo sapiens platelet-activating factor acetylhydrolase, isoform Ib, beta subunit 30kDa (PAFAH1B2), mRNA;Intracellular platelet-activating factor acetylhydrolase alpha 2 subunit;PAFAH1B2 protein;Platelet-activating factor acetylhydrolase, isoform Ib, b…	PAFAH1B2;PAFAHB;hCG_39271	5	5	0.89862	1.0247
IPI00102580	Myotubularin-related protein 9;cDNA FLJ51709, highly similar to Myotubularin-related protein 9;cDNA FLJ50137, highly similar to Myotubularin-related protein 9;Myotubularin-related protein 9 variant;Putative uncharacterized protein DKFZp434K171	C8orf9;MTMR8;MTMR9;DKFZp434K171	6	6	0.89866	1.0795
IPI00298289;IPI00021766;IPI00477663;IPI00894213;IPI00894099;IPI00873380;IPI00219207	Foocen;Neurite outgrowth inhibitor;Neuroendocrine-specific protein;Neuroendocrine-specific protein C homolog;Reticulon-4;Reticulon-5;RTN-x;Putative uncharacterized protein RTN4;RTN4 protein;Reticulon 4, isoform CRA_a;RTN4;RTN4 isoform B1;NOGO-A;cDNA FLJ54947, highly similar to Reticulon-4;Reticulon 4, isoform CRA_c;Reticulon 4, isoform CRA_f;RNT4;RTN4 isoform Aa;RTN4 isoform Ab;RTN4 isoform D;RTN…	KIAA0886;My043;NOGO;RTN4;SP1507;hCG_1784307;Nbla00271;Nbla10545;NOGOC	13	1	0.89878	0.93838
IPI00019912;IPI00909582	17-beta-hydroxysteroid dehydrogenase 4;3-alpha,7-alpha,12-alpha-trihydroxy-5-beta-cholest-24-enoyl-CoA hydratase;3-hydroxyacyl-CoA dehydrogenase;D-bifunctional protein;Peroxisomal multifunctional enzyme type 2;cDNA, FLJ92803, highly similar to Homo sapiens hydroxysteroid (17-beta) dehydrogenase 4 (HSD17B4), mRNA;cDNA FLJ36730 fis, clone UTERU2012610, highly similar to Peroxisomal multifunctional …	EDH17B4;HSD17B4	32	8	0.89884	0.94084
IPI00297261	Protein-tyrosine phosphatase 1B;Tyrosine-protein phosphatase non-receptor type 1;cDNA FLJ75657, highly similar to Homo sapiens protein tyrosine phosphatase, non-receptor type 1 (PTPN1), mRNA;cDNA, FLJ92897, Homo sapiens protein tyrosine phosphatase, non-receptor type 1 (PTPN1), mRNA;Protein tyrosine phosphatase, non-receptor type 1, isoform CRA_c;cDNA FLJ50851, highly similar to Tyrosine-protein …	PTP1B;PTPN1;hCG_37134	10	10	0.89901	0.97514
IPI00103925	Immunity-related GTPase family Q protein;IRGQ protein	FKSG27;IRGQ;IRGQ1	9	9	0.89903	0.94971
IPI00941711;IPI00844172;IPI00816452;IPI00069126;IPI00816461;IPI00008455;IPI00642722	Myosin;Myosin-VI;Unconventional myosin-6	KIAA0389;MYO6	38	38	0.89903	0.75386
IPI00792788;IPI00746684	Dedicator of cytokinesis protein 5;Putative uncharacterized protein DKFZp779M164	DOCK5;DKFZp779M164	35	29	0.89911	0.9792
IPI00005154	Chromatin-specific transcription elongation factor 80 kDa subunit;Facilitates chromatin transcription complex 80 kDa subunit;Facilitates chromatin transcription complex subunit SSRP1;FACT complex subunit SSRP1;Recombination signal sequence recognition protein 1;Structure-specific recognition protein 1;T160	FACT80;SSRP1	15	15	0.89952	1.1393
IPI00328257;IPI00413947;IPI00953658;IPI00940292;IPI00384489;IPI00946351	Adapter-related protein complex 1 subunit beta-1;Adaptor protein complex AP-1 subunit beta-1;AP-1 complex subunit beta-1;Beta-1-adaptin;Beta-adaptin 1;Clathrin assembly protein complex 1 beta large chain;Golgi adaptor HA1/AP1 adaptin beta subunit;cDNA FLJ56967, highly similar to Adapter-relatedprotein complex 1 beta-1 subunit;cDNA FLJ56828, highly similar to Adapter-relatedprotein complex 1 beta-…	ADTB1;AP1B1;BAM22;CLAPB2	21	21	0.90029	0.92711
IPI00027032;IPI00646978;IPI00514798;IPI00514267;IPI00513881	Acyl-protein thioesterase 2;Lysophospholipase II	APT2;LYPLA2;RP5-886K2.5-010;RP5-886K2.5-008;RP5-886K2.5-005;RP5-886K2.5-007	3	3	0.90036	0.91187
IPI00019502;IPI00395772	Cellular myosin heavy chain, type A;Myosin heavy chain 9;Myosin heavy chain, non-muscle IIa;Myosin-9;Non-muscle myosin heavy chain A;Non-muscle myosin heavy chain IIa;cDNA FLJ77145, highly similar to Homo sapiens myosin, heavy polypeptide 9, non-muscle (MYH9), mRNA;cDNA FLJ57040, highly similar to Myosin-9;MYH9 variant protein;Myosin, heavy polypeptide 9, non-muscle, isoform CRA_a;Non-muscle myos…	MYH9;hCG_41454	166	134	0.9004	1.0901
IPI00217563;IPI00217561;IPI00217562;IPI00549336;IPI00293305	Fibronectin receptor subunit beta;Integrin beta-1;VLA-4 subunit beta	FNRB;ITGB1;MDF2;MSK12	30	30	0.90061	1.0393
IPI00002188	Brefeldin A-inhibited guanine nucleotide-exchange protein 1;p200 ARF guanine nucleotide exchange factor;p200 ARF-GEP1;cDNA FLJ12495 fis, clone NT2RM2001652, highly similar to Brefeldin A-inhibited guanine nucleotide-exchange protein 1;Brefeldin A-inhibited guanine nucleotide-exchange protein 1 variant	ARFGEF1;ARFGEP1;BIG1	15	15	0.90075	0.98407
IPI00021405;IPI00216953;IPI00644087;IPI00910241;IPI00514204	70 kDa lamin;Lamin-A/C;Renal carcinoma antigen NY-REN-32;Lamin A/C transcript variant 1;Lamin A/C;Progerin;cDNA FLJ56081, highly similar to Lamin-A/C	LMN1;LMNA;RP11-54H19.1-004;RP11-54H19.1-003	55	5	0.90085	0.8588
IPI00645078	Protein A1S9;Ubiquitin-activating enzyme E1;Ubiquitin-like modifier-activating enzyme 1;cDNA FLJ54582, highly similar to Ubiquitin-activating enzyme E1	A1S9T;UBA1;UBE1	54	24	0.90101	0.85743
IPI00009346	Transmembrane protein 14C;Transmembrane protein 14C variant	C6orf53;HSPC194;TMEM14C	4	4	0.90115	0.95344
IPI00219381	Complex I-B8;NADH dehydrogenase [ubiquinone] 1 alpha subcomplex subunit 2;NADH-ubiquinone oxidoreductase B8 subunit	NDUFA2	2	2	0.90116	0.97462
IPI00922250	Putative overexpressed in colon carcinoma 1 protein	C12orf75;OCC1	2	2	0.90157	1.0006
IPI00002884;IPI00953544;IPI00217869	PKHD domain-containing transmembrane protein C17orf101;Putative uncharacterized protein C17orf101	C17orf101	4	4	0.90166	0.76831
IPI00216919;IPI00009326	cDNA FLJ51091, highly similar to 65 kDa Yes-associated protein;cDNA FLJ51192, highly similar to 65 kDa Yes-associated protein;cDNA, FLJ79015, highly similar to 65 kDa Yes-associated protein;65 kDa Yes-associated protein;Yorkie homolog;Putative uncharacterized protein DKFZp451O0517	YAP1;YAP65;DKFZp451O0517	3	3	0.90166	0.87491
IPI00090327;IPI00922387;IPI00514681	Vacuolar protein sorting-associated protein 45;Vacuolar protein sorting 45A isoform;cDNA FLJ54353, highly similar to Vacuolar protein sorting-associated protein 45;cDNA FLJ54614, highly similar to Vacuolar protein sorting-associated protein 45;cDNA FLJ52026, highly similar to Vacuolar protein sorting-associated protein 45;Vacuolar protein sorting 45A variant;cDNA FLJ50613, highly similar to Vacuo…	VPS45;VPS45A;VPS45B;RP11-458I7.2-010	13	13	0.90181	1.1026
IPI00395903;IPI00892634;IPI00893001	Transmembrane protein 106B;TMEM106B protein;Putative uncharacterized protein TMEM106B	TMEM106B	4	4	0.90234	0.74077
IPI00007811	Cell division protein kinase 4;Cyclin-dependent kinase 4;PSK-J3;cDNA, FLJ94294, highly similar to Homo sapiens cyclin-dependent kinase 4 (CDK4), mRNA;cDNA FLJ60730, highly similar to Cell division protein kinase 4 (EC 2.7.11.22);Cyclin dependent protein kinase;Cyclin-dependent kinase 4, isoform CRA_b	CDK4;hCG_40151	4	4	0.90258	0.92869
IPI00303868;IPI00157144	Glycogen [starch] synthase, muscle;cDNA FLJ76881, highly similar to Homo sapiens glycogen synthase 1 (muscle) (GYS1), mRNA;cDNA FLJ54059, highly similar to Glycogen (starch) synthase, muscle (EC 2.4.1.11);cDNA FLJ53681, highly similar to Glycogen (starch) synthase, muscle (EC 2.4.1.11);Glycogen synthase 1 (Muscle) variant;cDNA FLJ59500, highly similar to Glycogen (starch) synthase, muscle (EC 2.4…	GYS;GYS1;hCG_1749411	10	10	0.90268	0.94059
IPI00031357;IPI00953119;IPI00909598;IPI00917087	Protoporphyrinogen oxidase;Mutant protoporphyrinogen oxidase;cDNA FLJ57666, highly similar to Protoporphyrinogen oxidase (EC 1.3.3.4);cDNA FLJ58925, moderately similar to Protoporphyrinogen oxidase (EC 1.3.3.4);cDNA FLJ37536 fis, clone BRCAN2022472, highly similar to PROTOPORPHYRINOGEN OXIDASE (EC 1.3.3.4)	PPOX	2	2	0.90271	0.8282
IPI00006865	ER-Golgi SNARE of 24 kDa;SEC22 vesicle-trafficking protein homolog B;SEC22 vesicle-trafficking protein-like 1;Vesicle-trafficking protein SEC22b	SEC22B;SEC22L1	14	14	0.90288	1.066
IPI00008791;IPI00908614	Probable cytosolic iron-sulfur protein assembly protein CIAO1;WD repeat-containing protein 39;cDNA, FLJ96640, highly similar to Homo sapiens WD40 protein Ciao1 (CIAO1), mRNA;cDNA FLJ51287, highly similar to WD repeat protein 39	CIAO1;WDR39	5	5	0.90306	0.94868
IPI00413160;IPI00736522;IPI00741684;IPI00148768;IPI00332510;IPI00382909	Protein Tara;TRIO and F-actin-binding protein;Trio-associated repeat on actin;TRIO and F-actin binding protein;Putative uncharacterized protein DKFZp547M048	HRIHFB2122;KIAA1662;TARA;TRIOBP;Z83844.4-005;DKFZp547M048	24	24	0.9033	0.73656
IPI00514311;IPI00103980	CTTNBP2 N-terminal-like protein;cDNA FLJ12482 fis, clone NT2RM1001085, highly similar to CTTNBP2 N-terminal-like protein;Putative uncharacterized protein DKFZp547A023;CTTNBP2 N-terminal like	CTTNBP2NL;KIAA1433;DKFZp547A023;RP4-671G15.1-002	17	17	0.90341	1.0946
IPI00909772;IPI00022256;IPI00619900;IPI00798379;IPI00937793;IPI00925072;IPI00790642	cDNA FLJ53069, highly similar to AP-2 complex subunit mu-1;Adapter-related protein complex 2 mu subunit;Adaptin-mu2;Adaptor protein complex AP-2 subunit mu;AP-2 complex subunit mu;AP-2 mu chain;Clathrin assembly protein complex 2 medium chain;Clathrin coat assembly protein AP50;Clathrin coat-associated protein AP50;HA2 50 kDa subunit;Plasma membrane adaptor AP-2 50 kDa protein;cDNA FLJ53034, high…	AP2M1;CLAPM1;KIAA0109	19	10	0.90348	0.93171
IPI00021983;IPI00375688;IPI00515093;IPI00514877;IPI00514793	Nicastrin;cDNA, FLJ95633, Homo sapiens nicastrin (NCSTN), mRNA;Nicastrin, isoform CRA_a;cDNA FLJ51641, highly similar to Nicastrin;cDNA FLJ60331, highly similar to Nicastrin	KIAA0253;NCSTN;UNQ1874/PRO4317;hCG_20858;RP11-517F10.1-001;RP11-517F10.1-006;RP11-517F10.1-008;RP11-517F10.1-011	11	11	0.90363	0.877
IPI00033349;IPI00892567	Mammalian guanine nucleotide exchange factor mSec12;Prolactin regulatory element-binding protein;cDNA FLJ77763, highly similar to Homo sapiens prolactin regulatory element binding (PREB), mRNA;PREB protein;Prolactin regulatory element binding, isoform CRA_d;Prolactin regulatory element binding, isoform CRA_b;Putative uncharacterized protein PREB	PREB;SEC12;hCG_23709	6	6	0.90364	0.83003
IPI00168878	Lumenal domain-like LAP1;Torsin-1A-interacting protein 2	LULL1;TOR1AIP2	12	12	0.904	0.90313
IPI00018352;IPI00657702	Neuron cytoplasmic protein 9.5;PGP 9.5;Ubiquitin carboxyl-terminal hydrolase isozyme L1;Ubiquitin thioesterase L1;cDNA, FLJ96414, highly similar to Homo sapiens ubiquitin carboxyl-terminal esterase L1 (ubiquitin thiolesterase) (UCHL1), mRNA;cDNA FLJ30017 fis, clone 3NB692000484, highly similar to Ubiquitin carboxyl-terminal hydrolase isozymeL1 (EC 3.4.19.12);Putative uncharacterized protein UCHL1…	UCHL1;hCG_33087	11	11	0.90407	1.3263
IPI00163644;IPI00394737;IPI00873898;IPI00790135	Oxysterol-binding protein-related protein 8;Oxysterol-binding protein;cDNA FLJ31273 fis, clone KIDNE2006299, weakly similar to BOB1 PROTEIN	KIAA1451;ORP8;OSBP10;OSBPL8;DKFZp686C0249;DKFZp686A11164	20	19	0.90413	1.1252
IPI00412987;IPI00549557;IPI00555789	Glia maturation factor beta;Glia maturation factor, beta;GMFB protein;Glia maturation factor, beta variant	GMFB	6	6	0.90415	1.0414
IPI00219757;IPI00793319	Glutathione S-transferase P;GST class-pi;GSTP1-1;Glutathione S-transferase pi;Putative uncharacterized protein GSTP1	FAEES3;GST3;GSTP1	13	13	0.90424	0.96878
IPI00218962;IPI00297121;IPI00792861;IPI00909332	Chromosome 20 open reading frame 43;Putative uncharacterized protein C20orf43;cDNA FLJ52798;UPF0549 protein C20orf43;cDNA, FLJ95387;cDNA FLJ52477	C20orf43;RP5-1153D9.1-006;AD-007;CDA05;HSPC164;HSPC169;RP5-1153D9.1-004	3	3	0.90436	0.73021
IPI00553153	ATPase inhibitor, mitochondrial;Inhibitor of F(1)F(o)-ATPase;Putative uncharacterized protein DKFZp564G0422;ATP synthase inhibitor protein;ATPase inhibitory factor 1;ATPase inhibitory factor 1, isoform CRA_a;ATPIF1 protein;cDNA, FLJ96685, Homo sapiens ATPase inhibitory factor 1 (ATPIF1), mRNA	ATPI;ATPIF1;DKFZp564G0422;hCG_19574;RP5-1092A3.1-001	2	2	0.9045	0.92344
IPI00938023			2	2	0.90456	0.80601
IPI00396630;IPI00217960	cAMP-dependent protein kinase catalytic subunit alpha;cDNA FLJ77368, highly similar to Homo sapiens protein kinase, cAMP-dependent, catalytic, alpha (PRKACA), transcript variant 2, mRNA;Protein kinase A-alpha	PKACA;PRKACA;KIN27	2	2	0.90458	0.90294
IPI00019383;IPI00940264;IPI00747722	cDNA FLJ56840, highly similar to Galactokinase (EC 2.7.1.6);Galactokinase 1;Galactokinase;Galactose kinase;cDNA FLJ56765, highly similar to Galactokinase (EC 2.7.1.6);cDNA, FLJ79080, highly similar to Galactokinase (EC 2.7.1.6);CDNA FLJ26554 fis, clone LNF01773, highly similar to Galactokinase;Putative uncharacterized protein GALK1	GALK1;hCG_27540;GALK	11	11	0.90496	0.84091
IPI00783568;IPI00413663;IPI00783220;IPI00376144	LRCH1 protein;Leucine-rich repeats and calponin homology (CH) domain containing 1;Calponin homology domain-containing protein 1;Leucine-rich repeat and calponin homology domain-containing protein 1;Neuronal protein 81;cDNA FLJ76690, highly similar to Homo sapiens neuronal protein isoform a mRNA	LRCH1;RP11-147L20.3-001;CHDC1;KIAA1016	4	3	0.90503	0.91434
IPI00795842;IPI00783434	Alpha mannosidase 6A8B;Alpha-D-mannoside mannohydrolase;Alpha-mannosidase 2C1;Mannosidase alpha class 2C member 1;MAN2C1 protein	MAN2C1;MANA;MANA1	3	3	0.90504	1.0227
IPI00654780;IPI00924438	Protein FAM160B2;Retinoic acid-induced protein 16;cDNA FLJ55841, highly similar to Homo sapiens retinoic acid induced 16 (RAI16), mRNA	FAM160B2;FP13191;RAI16	3	3	0.90514	0.89812
IPI00384047;IPI00329125;IPI00910123	Trafficking protein particle complex subunit 6B;cDNA, FLJ79549, highly similar to Trafficking protein particle complex subunit6B;Trafficking protein particle complex 6B, isoform CRA_a;cDNA FLJ50482, moderately similar to Trafficking protein particle complex subunit6B	TRAPPC6B;hCG_1641028	6	6	0.90517	0.96242
IPI00217556;IPI00658123	Atg18 protein homolog;WD repeat domain phosphoinositide-interacting protein 1;WD40 repeat protein interacting with phosphoinositides of 49 kDa;cDNA FLJ57645, highly similar to WD repeat domain phosphoinositide-interacting protein 1	WIPI1;WIPI49	3	3	0.90539	0.90355
IPI00641924	28S ribosomal protein S9, mitochondrial;MRPS9 protein	MRPS9;RPMS9	6	6	0.9056	1.0265
IPI00470711;IPI00941700;IPI00816614;IPI00952590;IPI00470468	Protein EFR3 homolog A;Protein EFR3-like;EFR3A protein;cDNA FLJ54431;cDNA FLJ52677;Putative uncharacterized protein EFR3A	EFR3A;KIAA0143	11	11	0.90564	0.88981
IPI00009747;IPI00923506;IPI00923487	2,3-epoxysqualene--lanosterol cyclase;Lanosterol synthase;Oxidosqualene--lanosterol cyclase;cDNA, FLJ92849, highly similar to Homo sapiens lanosterol synthase (2,3-oxidosqualene-lanosterol cyclase) (LSS), mRNA;cDNA FLJ58192, highly similar to Lanosterol synthase (EC 5.4.99.7)	LSS;OSC	25	25	0.90573	0.85764
IPI00001663;IPI00220543;IPI00220542	High temperature requirement protein A2;Omi stress-regulated endoprotease;Serine protease 25;Serine protease HTRA2, mitochondrial;Serine proteinase OMI;cDNA FLJ75762, highly similar to Homo sapiens protease, serine, 25 (PRSS25), nuclear gene encodingmitochondrial protein, transcript variant 1, mRNA;Mitochondrial serine protease	HTRA2;OMI;PRSS25	5	5	0.90576	1.0353
IPI00867503;IPI00328183;IPI00847523	Amplified in breast cancer gene 2 protein;Protein SMG8;Protein smg-8 homolog	ABC2;C17orf71;SMG8	8	8	0.90577	0.74105
IPI00456664;IPI00023779;IPI00456665;IPI00456663;IPI00903236;IPI00646277	Nitrilase homolog 1;cDNA, FLJ93841, highly similar to Homo sapiens nitrilase 1 (NIT1), mRNA;cDNA FLJ50791, highly similar to Nitrilase homolog 1 (EC 3.5.-.-);Nitrilase 1	NIT1;RP11-544M22.11-002	8	8	0.9059	0.86664
IPI00016007	Myosin-Vc;MYO5C protein;HSPC089	MYO5C	2	2	0.90594	0.86064
IPI00794397	Charged multivesicular body protein 4a;Chromatin-modifying protein 4a;SNF7 homolog associated with Alix-2;SNF7-1;Vacuolar protein sorting-associated protein 32-1;Chromatin modifying protein 4A	C14orf123;CDA04;CHMP4A;HSPC134;SHAX2	2	2	0.90605	0.81943
IPI00007058;IPI00908316;IPI00867659	Coronin-1B;Coronin-2;Putative uncharacterized protein DKFZp762I166;cDNA FLJ60046, highly similar to Coronin-1B;Coronin, actin binding protein, 1B variant	CORO1B;DKFZp762I166	14	14	0.90618	0.88102
IPI00922401;IPI00300697	cDNA FLJ54956, highly similar to Vacuolar protein sorting 11;RING finger protein 108;Vacuolar protein sorting-associated protein 11 homolog;Vacuolar protein sorting 11 (Yeast homolog) variant;Putative uncharacterized protein DKFZp564P2364	PP3476;RNF108;VPS11;DKFZp564P2364	18	18	0.90637	0.93782
IPI00298946;IPI00790720;IPI00789523;IPI00385046;IPI00922353;IPI00790030;IPI00916796	Down syndrome critical region protein 3;Down syndrome critical region protein A;cDNA FLJ53650, highly similar to Down syndrome critical region protein 3;cDNA, FLJ79359, highly similar to Down syndrome critical region protein 3;Putative uncharacterized protein DSCR3;Putative uncharacterized protein;cDNA FLJ59969, highly similar to Down syndrome critical region protein 3;cDNA FLJ53689, highly simil…	DCRA;DSCR3;DSCRA	3	3	0.90649	0.8758
IPI00746183;IPI00873229;IPI00217342;IPI00827694;IPI00440160	EV and lactate/malate dehydrogenase domain-containing protein;Ubiquitin-conjugating enzyme E2 variant 3;Putative uncharacterized protein UEVLD;cDNA FLJ61687, highly similar to Homo sapiens UEV and lactate/malate dehyrogenase domains (UEVLD), transcript variant 1, mRNA;cDNA FLJ54696, highly similar to Homo sapiens UEV and lactate/malate dehyrogenase domains (UEVLD), transcript variant 1, mRNA;cDNA…	UEV3;UEVLD	6	6	0.90683	0.84089
IPI00550611;IPI00334011;IPI00004582	Echinoderm microtubule-associated protein-like 1;cDNA FLJ45033 fis, clone BRAWH3019026, highly similar to Homo sapiens echinoderm microtubule associated protein like 1 (EML1), transcript variant 1, mRNA;cDNA FLJ58685, highly similar to Homo sapiens echinoderm microtubule associated protein like 1 (EML1), transcript variant 1, mRNA;Putative uncharacterized protein EML1	EMAP1;EMAPL;EMAPL1;EML1	4	4	0.90716	0.55045
IPI00028264	Exocyst complex 84 kDa subunit;Exocyst complex component 8	EXOC8	16	16	0.90724	0.89888
IPI00005161;IPI00000477	Actin-related protein 2/3 complex subunit 2;Arp2/3 complex 34 kDa subunit;Actin related protein 2/3 complex, subunit 2, 34kDa, isoform CRA_a;cDNA FLJ76076, highly similar to Homo sapiens actin related protein 2/3 complex, subunit 2, 34kDa (ARPC2), transcript variant 2, mRNA;Putative uncharacterized protein ARPC2;PNAS-139	ARC34;ARPC2;PRO2446;hCG_16304	19	19	0.90748	1.1475
IPI00012007;IPI00935818	Adenosylhomocysteinase;S-adenosyl-L-homocysteine hydrolase;AHCY protein;cDNA FLJ52743, highly similar to Adenosylhomocysteinase (EC 3.3.1.1);cDNA, FLJ79079, highly similar to Adenosylhomocysteinase (EC 3.3.1.1)	AHCY;SAHH	25	25	0.90754	0.96404
IPI00007676	17-beta-hydroxysteroid dehydrogenase 12;3-ketoacyl-CoA reductase;Estradiol 17-beta-dehydrogenase 12;cDNA FLJ90530 fis, clone NT2RP4002187, highly similar to Homo sapiens hydroxysteroid (17-beta) dehydrogenase 12 (HSD17B12), mRNA;cDNA FLJ61181, highly similar to Homo sapiens hydroxysteroid (17-beta) dehydrogenase 12 (HSD17B12), mRNA	HSD17B12	12	12	0.90765	0.99005
IPI00029737;IPI00219897;IPI00908902	Long-chain acyl-CoA synthetase 4;Long-chain-fatty-acid--CoA ligase 4;Acyl-CoA synthetase 4;Acyl-CoA synthetase long-chain family member 4;Acyl-CoA synthetase long-chain family member 4, isoform CRA_b;cDNA FLJ78368, highly similar to Homo sapiens acyl-CoA synthetase long-chain family member 4 (ACSL4), transcript variant 1, mRNA;cDNA FLJ57028, highly similar to Long-chain-fatty-acid--CoA ligase 4 (…	ACS4;ACSL4;FACL4;LACS4;hCG_20616;RP1-136J15.4-001	26	24	0.90783	0.87341
IPI00294653;IPI00796463	Protein dopey-2	C21orf5;DOPEY2;KIAA0933	4	4	0.90799	1.0811
IPI00002564;IPI00911037	DNA repair protein XRCC1;X-ray repair cross-complementing protein 1;cDNA, FLJ96373, highly similar to Homo sapiens X-ray repair complementing defective repair in Chinese hamster cells 1 (XRCC1), mRNA;cDNA FLJ50209, highly similar to DNA-repair protein XRCC1;X-ray repair cross complementing protein 1 variant;cDNA FLJ56491, highly similar to DNA-repair protein XRCC1	XRCC1	8	8	0.90802	0.8307
IPI00010845;IPI00908766	Complex I-23kD;NADH dehydrogenase [ubiquinone] iron-sulfur protein 8, mitochondrial;NADH-ubiquinone oxidoreductase 23 kDa subunit;TYKY subunit;NDUFS8 protein;NADH dehydrogenase (Ubiquinone) Fe-S protein 8, 23kDa (NADH-coenzyme Q reductase) variant;cDNA FLJ57061, highly similar to NADH-ubiquinone oxidoreductase 23 kDa subunit, mitochondrial (EC 1.6.5.3)	NDUFS8	3	3	0.90842	0.96913
IPI00337415;IPI00925531;IPI00925310	Adenylate cyclase-inhibiting G alpha protein;Guanine nucleotide-binding protein G(i) subunit alpha-1;cDNA FLJ57446, highly similar to Guanine nucleotide-binding protein G(i), alpha-1 subunit;Putative uncharacterized protein GNAI1	GNAI1	4	4	0.90849	0.90437
IPI00446765;IPI00795935	Integrator complex subunit 4;cDNA FLJ76790	INTS4;MSTP093	3	3	0.9086	0.70751
IPI00021831	cAMP-dependent protein kinase type I-alpha regulatory subunit;Tissue-specific extinguisher 1;cDNA FLJ40261 fis, clone TESTI2025609, highly similar to cAMP-dependent protein kinase type I-alpha regulatory subunit;cDNA, FLJ92612, Homo sapiens protein kinase, cAMP-dependent, regulatory, type I, alpha (tissue specific extinguisher 1) (PRKAR1A), mRNA;Protein kinase, cAMP-dependent, regulatory, type I,…	PKR1;PRKAR1;PRKAR1A;TSE1;hCG_28462;DKFZp779L0468	21	21	0.90864	0.94503
IPI00024674;IPI00942214	c-Jun N-terminal kinase kinase 1;Dual specificity mitogen-activated protein kinase kinase 4;JNK-activating kinase 1;MAPK/ERK kinase 4;SAPK/ERK kinase 1;cDNA FLJ52538, highly similar to Dual specificity mitogen-activated proteinkinase kinase 4 (EC 2.7.12.2);cDNA, FLJ78999, highly similar to Dual specificity mitogen-activated protein kinase kinase 4 (EC 2.7.12.2);cDNA, FLJ79076, highly similar to D…	JNKK1;MAP2K4;MEK4;MKK4;PRKMK4;SERK1	9	9	0.90873	0.95792
IPI00293276	Glycosylation-inhibiting factor;L-dopachrome isomerase;L-dopachrome tautomerase;Macrophage migration inhibitory factor;Phenylpyruvate tautomerase	GLIF;MIF;MMIF	4	4	0.90877	1.1632
IPI00748788	Myotubularin;cDNA FLJ76887, highly similar to Homo sapiens myotubularin 1 (MTM1), mRNA;cDNA FLJ50569, highly similar to Myotubularin (EC 3.1.3.48);cDNA FLJ50571, highly similar to Myotubularin (EC 3.1.3.48);cDNA FLJ52391, highly similar to Myotubularin (EC 3.1.3.48)	CG2;MTM1	7	6	0.90878	0.91946
IPI00024934	Methylmalonyl-CoA isomerase;Methylmalonyl-CoA mutase, mitochondrial;cDNA, FLJ92992, highly similar to Homo sapiens methylmalonyl Coenzyme A mutase (MUT), nuclear gene encoding mitochondrial protein, mRNA;Methylmalonyl Coenzyme A mutase variant	MUT	12	12	0.90908	0.93532
IPI00038378;IPI00385140;IPI00795241	2,3-diketo-5-methylthio-1-phosphopentane phosphatase;Enolase-phosphatase E1;MASA homolog;MasA	ENOPH1;MASA;MSTP145	6	6	0.9095	0.91533
IPI00294158	Biliverdin reductase A;Biliverdin-IX alpha-reductase	BLVR;BLVRA;BVR	12	12	0.90971	0.96317
IPI00014454;IPI00217761;IPI00556621;IPI00909968	Ras and Rab interactor 1;Ras inhibitor JC99;Ras interaction/interference protein 1;cDNA FLJ51119, highly similar to Ras and Rab interactor 1;cDNA FLJ51965, highly similar to Ras and Rab interactor 1;Ras inhibitor RIN1 variant;cDNA FLJ53581, highly similar to Ras and Rab interactor 1	RIN1	5	5	0.90973	0.74483
IPI00012855;IPI00793710	Protein PM1;Transmembrane protein 11;cDNA FLJ51273, highly similar to Transmembrane protein 11	C17orf35;PM1;TMEM11	4	4	0.90983	0.757
IPI00169283;IPI00604606	Motile sperm domain-containing protein 2	MOSPD2	11	11	0.90992	0.80208
IPI00011676	Neural Wiskott-Aldrich syndrome protein;WASL protein;Wiskott-Aldrich syndrome-like;cDNA FLJ76749, highly similar to Homo sapiens Wiskott-Aldrich syndrome-like (WASL), mRNA;Putative uncharacterized protein DKFZp779G0847	WASL;tcag7.28;DKFZp779G0847	8	8	0.90996	1.0451
IPI00026970	Chromatin-specific transcription elongation factor 140 kDa subunit;Facilitates chromatin transcription complex subunit SPT16;FACT 140 kDa subunit;FACT complex subunit SPT16;FACTp140;SUPT16H protein	FACT140;FACTP140;SUPT16H	17	17	0.91	1.2385
IPI00005724;IPI00927255;IPI00925884	40 kDa erythrocyte membrane protein;LanC-like protein 1;cDNA, FLJ92709, highly similar to Homo sapiens LanC lantibiotic synthetase component C-like 1 (bacterial) (LANCL1), mRNA;LanC lantibiotic synthetase component C-like 1 (Bacterial), isoform CRA_a;Putative uncharacterized protein LANCL1;LANCL1 protein;cDNA FLJ51489, highly similar to LanC-like protein 1	GPR69A;LANCL1;hCG_16716	10	10	0.91018	0.97072
IPI00018364;IPI00797809	Ras-related protein Rap-2b;Putative uncharacterized protein DKFZp547A0616	RAP2B;DKFZp547A0616	5	3	0.9102	0.88492
IPI00607554;IPI00165528	Deubiquitinating enzyme 47;Ubiquitin carboxyl-terminal hydrolase 47;Ubiquitin thioesterase 47;Ubiquitin-specific-processing protease 47;USP47 protein;Ubiquitin carboxyl-terminal hydrolase	USP47	35	35	0.91026	1.0638
IPI00465457;IPI00413625;IPI00914033;IPI00871180;IPI00939847;IPI00334743;IPI00413695;IPI00185371;IPI00927170	Cyclin box protein 1;Cyclin fold protein 1;cyclin-X;Cyclin-Y;cDNA, FLJ95513, highly similar to Homo sapiens cyclin fold protein 1 (CFP1), mRNA;cDNA FLJ54216, highly similar to Cyclin fold protein 1;Cyclin-Y-like protein 2;Cyclin-Y-like protein 1;Putative uncharacterized protein CCNYL2	C10orf9;CBCP1;CCNY;CFP1;C10orf21;CCNYL2;CCNYL1	2	2	0.9106	0.89836
IPI00217405;IPI00470915	E3 ubiquitin-protein ligase UBR1;N-recognin-1;Ubiquitin-protein ligase E3-alpha-1;Ubiquitin-protein ligase E3-alpha-I;cDNA FLJ77190, highly similar to Homo sapiens ubiquitin protein ligase E3 component n-recognin 1 (UBR1), mRNA;cDNA FLJ52107, highly similar to Ubiquitin-protein ligase E3 component N-recognin-1 (EC 6.-.-.-)	UBR1	18	18	0.91097	0.98867
IPI00294744;IPI00908419;IPI00909122	Deadenylating nuclease;Deadenylation nuclease;Poly(A)-specific ribonuclease PARN;Polyadenylate-specific ribonuclease;cDNA FLJ57636, highly similar to Poly(A)-specific ribonuclease PARN (EC 3.1.13.4);cDNA FLJ13804 fis, clone THYRO1000197, highly similar to Poly(A)-specific ribonuclease PARN (EC 3.1.13.4);cDNA FLJ58764, highly similar to Poly(A)-specific ribonuclease PARN (EC3.1.13.4);cDNA FLJ58618…	DAN;PARN	6	6	0.91156	0.76191
IPI00848174;IPI00027729;IPI00011102;IPI00234463;IPI00878751;IPI00878583;IPI00878374;IPI00878570;IPI00892867;IPI00878432	cDNA FLJ34950 fis, clone NT2RP7017284, highly similar to Casein kinase I isoform epsilon (EC 2.7.11.1);Casein kinase I isoform epsilon;Casein kinase 1 epsilon variant;Casein kinase 1 epsilon;Casein kinase 1, epsilon;HCG2014051, isoform CRA_a;Casein kinase I isoform delta;cDNA FLJ56279, highly similar to Casein kinase I isoform delta (EC 2.7.11.1);cDNA FLJ55976, highly similar to Casein kinase I i…	CSNK1E;hCG_2014051;CSNK1D;RP1-5O6.2-004;RP1-5O6.2-005;RP1-5O6.2-009;RP1-5O6.2-008;RP1-5O6.2-016;RP1-5O6.2-006	2	2	0.91166	0.98907
IPI00872261;IPI00182938;IPI00479201;IPI00441992	Adenosylhomocysteinase;DC-expressed AHCY-like molecule;Putative adenosylhomocysteinase 2;S-adenosylhomocysteine hydrolase-like protein 1;S-adenosyl-L-homocysteine hydrolase 2;Clone 23931;AHCYL1 protein;cDNA FLJ16815 fis, clone THYMU3044175, highly similar to Adenosylhomocysteinase (EC 3.3.1.1)	AHCYL1;DCAL;XPVKONA;hCG_38162	16	7	0.9122	0.80576
IPI00916258;IPI00645640;IPI00217629;IPI00479795	Putative uncharacterized protein WDR47;WD repeat-containing protein 47;cDNA FLJ59020, highly similar to WD repeat protein 47	WDR47;KIAA0893	4	4	0.9122	1.2215
IPI00217669	DNA ligase 4;DNA ligase IV;Polydeoxyribonucleotide synthase [ATP] 4;DNA ligase	LIG4	2	2	0.91222	0.7877
IPI00010438;IPI00216231;IPI00795000;IPI00794966;IPI00796942	Synaptosomal-associated protein 23;Vesicle-membrane fusion protein SNAP-23;Synaptosomal-associated protein	SNAP23;hCG_40424	2	2	0.91226	1.1499
IPI00607799;IPI00446769;IPI00398129	3-hydroxybutyrate dehydrogenase type 2;Dehydrogenase/reductase SDR family member 6;Oxidoreductase UCPA;R-beta-hydroxybutyrate dehydrogenase;cDNA FLJ76235, highly similar to Homo sapiens dehydrogenase/reductase (SDR family) member 6 (DHRS6),mRNA;cDNA FLJ57796, highly similar to Dehydrogenase/reductase SDR family member 6 (EC 1.1.-.-);cDNA FLJ78346, highly similar to Homo sapiens 3-hydroxybutyrate …	BDH2;DHRS6;UNQ6308/PRO20933	6	6	0.91236	1.1433
IPI00300567;IPI00398758	3,2-trans-enoyl-CoA isomerase, mitochondrial;Delta(3),Delta(2)-enoyl-CoA isomerase;Dodecenoyl-CoA isomerase;DCI protein;Dodecenoyl-Coenzyme A delta isomerase (3,2 trans-enoyl-Coenzyme A isomerase), isoform CRA_a	DCI;hCG_41028	5	5	0.91255	0.96321
IPI00793199;IPI00872780	Annexin A4;ANXA4 protein;cDNA, FLJ96576, Homo sapiens annexin A4 (ANXA4), mRNA;Proliferation-inducing protein 28;Putative uncharacterized protein ANXA4;35-beta calcimedin;Annexin IV;Annexin-4;Carbohydrate-binding protein p33/p41;Chromobindin-4;Endonexin I;Lipocortin IV;P32.5;Placental anticoagulant protein II;PP4-X;Protein II;cDNA FLJ52218, highly similar to Annexin A4;cDNA FLJ51794, highly simil…	ANXA4;hCG_39482;PIG28;ANX4;DKFZp686H02120	22	22	0.91269	1.1815
IPI00018855	Vacuolar proton pump 16 kDa proteolipid subunit;V-type proton ATPase 16 kDa proteolipid subunit;V-ATPase subunit c	ATP6C;ATP6L;ATP6V0C;ATPL	3	3	0.91277	1.0475
IPI00909773;IPI00021347;IPI00909975	Ubiquitin carrier protein;L-UBC;UbcH7;Ubiquitin carrier protein L3;Ubiquitin-conjugating enzyme E2 L3;Ubiquitin-conjugating enzyme E2-F1;Ubiquitin-protein ligase L3	UBCE7;UBCH7;UBE2L3	5	5	0.91279	0.94556
IPI00013183	D8;Ubiquitin-activating enzyme E1 homolog;Ubiquitin-like modifier-activating enzyme 7	UBA7;UBE1L;UBE2	7	7	0.91281	1.0766
IPI00028911	Alpha-dystroglycan;Beta-dystroglycan;Dystroglycan;Dystrophin-associated glycoprotein 1	DAG1	8	8	0.91289	0.86617
IPI00217465	Histone H1.2;Histone H1d;cDNA FLJ76039, highly similar to Homo sapiens histone 1, H1c (HIST1H1C), mRNA;Histone 1, H1c	H1F2;HIST1H1C;hCG_1640485	2	2	0.91289	0.80922
IPI00000792;IPI00647366;IPI00641565;IPI00642016;IPI00874075;IPI00645425	NADPH:quinone reductase;Quinone oxidoreductase;Zeta-crystallin;Putative uncharacterized protein CRYZ;Crystallin, zeta (Quinone reductase), isoform CRA_a;Putative uncharacterized protein DKFZp686C16101	CRYZ;DKFZp686C16101;hCG_21668	16	16	0.91295	0.76928
IPI00026848	Alpha-2-macroglobulin receptor-associated protein;Low density lipoprotein receptor-related protein-associated protein 1;cDNA FLJ78417, highly similar to Homo sapiens low density lipoprotein receptor-related protein associated protein 1 (LRPAP1), mRNA;cDNA, FLJ93097, highly similar to Homo sapiens low density lipoprotein receptor-related protein associated protein 1 (LRPAP1), mRNA	A2MRAP;LRPAP1	18	18	0.9132	1.0521
IPI00301294;IPI00915944;IPI00916516	Protein FAM134A	C2orf17;FAM134A	3	3	0.91336	0.92117
IPI00219953;IPI00908752;IPI00909419;IPI00514929;IPI00514049	Cytidine monophosphate kinase;Cytidylate kinase;Deoxycytidylate kinase;UMP-CMP kinase;Uridine monophosphate kinase;Uridine monophosphate/cytidine monophosphate kinase;cDNA, FLJ93091, Homo sapiens UMP-CMP kinase (UMP-CMPK), mRNA;Cytidylate kinase, isoform CRA_a;cDNA FLJ53966, moderately similar to Homo sapiens cytidylate kinase (CMPK), mRNA;cDNA FLJ53623, moderately similar to Homo sapiens cytidyl…	CMK;CMPK;CMPK1;UCK;UMK;UMPK;hCG_1780368;RP11-511I2.1-004;RP11-511I2.1-003	10	10	0.91338	1.0634
IPI00019400;IPI00401972	Thiopurine methyltransferase;Thiopurine S-methyltransferase;HCG1978654;Thiopurine methyltransferase processed pseudogene	TPMT;hCG_1978654;pseudoTPMT	3	3	0.91346	0.67521
IPI00107555;IPI00940567;IPI00795892;IPI00945373;IPI00947095	Profilin;Profilin II;Profilin-2;Putative uncharacterized protein PFN2	PFN2	8	4	0.91352	0.94387
IPI00022793;IPI00893108	3-ketoacyl-CoA thiolase;Acetyl-CoA acyltransferase;Beta-ketothiolase;TP-beta;Trifunctional enzyme subunit beta, mitochondrial;cDNA FLJ59448, highly similar to Trifunctional enzyme subunit beta, mitochondrial;cDNA FLJ55769, highly similar to Trifunctional enzyme subunit beta, mitochondrial;cDNA FLJ56214, highly similar to Trifunctional enzyme subunit beta, mitochondrial;Putative uncharacterized pr…	HADHB;MSTP029	22	22	0.91355	0.95984
IPI00018098;IPI00647851;IPI00646374	Pre-mRNA-splicing factor 38B;Sarcoma antigen NY-SAR-27;PRPF38B protein;Putative uncharacterized protein DKFZp434O1172	PRPF38B;DKFZp434O1172	2	2	0.91362	0.8416
IPI00026054;IPI00215763	MAP kinase-activated protein kinase 2	MAPKAPK2	5	5	0.91371	1.0146
IPI00925719;IPI00103028;IPI00477702	Amidohydrolase domain-containing protein 2;GlcNAc 6-P deacetylase;Putative N-acetylglucosamine-6-phosphate deacetylase;cDNA FLJ50231, weakly similar to N-acetylglucosamine-6-phosphatedeacetylase (EC 3.5.1.25)	AMDHD2;CGI-14	7	7	0.914	0.92806
IPI00166132;IPI00893368	SAC2 suppressor of actin mutations 2-like protein;Vacuolar protein sorting-associated protein 52 homolog;cDNA FLJ54452, highly similar to Vacuolar protein sorting protein 52;cDNA FLJ55499, highly similar to Vacuolar protein sorting protein 52;cDNA FLJ60156, highly similar to Vacuolar protein sorting protein 52;cDNA FLJ58349, highly similar to Vacuolar protein sorting protein 52;Vacuolar protein s…	SACM2L;VPS52;DAMA-258A19.3-001	12	12	0.91408	1.0767
IPI00025318	SH3 domain-binding glutamic acid-rich-like protein;cDNA, FLJ79546, highly similar to SH3 domain-binding glutamic acid-rich-likeprotein	SH3BGRL	6	6	0.91424	1.1527
IPI00021978	Peroxin-11B;Peroxisomal biogenesis factor 11B;Peroxisomal membrane protein 11B;Protein PEX11 homolog beta;cDNA FLJ36854 fis, clone ASTRO2014561, highly similar to Peroxisomal membrane protein 11B;cDNA FLJ55939, highly similar to Peroxisomal membrane protein 11B	PEX11B	9	9	0.91436	0.88519
IPI00257508	Collapsin response mediator protein 2;Dihydropyrimidinase-related protein 2;N2A3;Unc-33-like phosphoprotein 2;Dihydropyrimidinase-like 2 short form;cDNA FLJ53166, highly similar to Dihydropyrimidinase-related protein 2;Dihydropyrimidinase-like 2 variant;cDNA FLJ35058 fis, clone OCBBF2018707, highly similar to DIHYDROPYRIMIDINASE RELATED PROTEIN-2	CRMP2;DPYSL2;ULIP2	26	8	0.91467	0.82596
IPI00000051	Prefoldin subunit 1	PFD1;PFDN1	2	2	0.91468	0.91174
IPI00783603;IPI00844528	6PF-2-K/Fru-2,6-P2ase liver isozyme;6-phosphofructo-2-kinase;6-phosphofructo-2-kinase/fructose-2,6-biphosphatase 1;Fructose-2,6-bisphosphatase;cDNA FLJ56883, highly similar to 6-phosphofructo-2-kinase/fructose-2,6-biphosphatase 1;6-phosphofructo-2-kinase/fructose-2, 6-biphosphatase 1;PFKFB1 protein	F6PK;PFKFB1;PFRX	2	2	0.91468	0.93254
IPI00027180	CAAX prenyl protease 1 homolog;Farnesylated proteins-converting enzyme 1;Prenyl protein-specific endoprotease 1;Zinc metalloproteinase Ste24 homolog;cDNA FLJ14968 fis, clone THYRO1000288, highly similar to CAAX prenyl protease 1 homolog (EC 3.4.24.84)	FACE1;STE24;ZMPSTE24	9	9	0.91478	0.85895
IPI00642984;IPI00218200;IPI00641554;IPI00639976;IPI00646739	B-cell receptor-associated protein 31, isoform CRA_b;cDNA FLJ33051 fis, clone TRACH1000063, highly similar to B-cell receptor-associated protein 31;cDNA FLJ43643 fis, clone STOMA2008546, highly similar to B-cell receptor-associated protein 31;Putative uncharacterized protein BCAP31;B-cell receptor-associated protein 31 variant;6C6-AG tumor-associated antigen;B-cell receptor-associated protein 31;…	BCAP31;hCG_2004982;BAP31;DXS1357E	13	13	0.91483	1.0106
IPI00217630;IPI00796689	DEAH box protein 37;Probable ATP-dependent RNA helicase DHX37;DHX37 protein	DDX37;DHX37;KIAA1517	5	5	0.91494	0.88405
IPI00032826;IPI00168839;IPI00847961;IPI00218038;IPI00892521;IPI00793211;IPI00892883	Hsc70-interacting protein;Progesterone receptor-associated p48 protein;Protein FAM10A1;Putative tumor suppressor ST13;Renal carcinoma antigen NY-REN-33;Suppression of tumorigenicity 13 protein;cDNA FLJ53687, highly similar to Hsc70-interacting protein;cDNA, FLJ79054, highly similar to Hsc70-interacting protein;ST13 protein;Aging-associated protein 14b;Aging-associated protein 2;Suppression of tum…	FAM10A1;HIP;SNC6;ST13;AAG2;hCG_1790973;FAM10A5;FAM10A4;RP3-408N23.5-003	9	6	0.91513	0.99844
IPI00412224;IPI00943071	Bromodomain and WD repeat-containing protein 2;WD repeat-containing protein 11;WD repeat-containing protein 15;cDNA, FLJ96114, highly similar to Homo sapiens bromodomain and WD repeat domain containing 2 (BRWD2), mRNA;cDNA FLJ57184, highly similar to Bromodomain and WD repeat domain-containing protein 2;Putative uncharacterized protein DKFZp434L1715;cDNA FLJ10506 fis, clone NT2RP2000510;cDNA FLJ2…	BRWD2;KIAA1351;WDR11;WDR15;DKFZp434L1715;hCG_40468	11	11	0.91515	1.0053
IPI00294962;IPI00645893;IPI00477897;IPI00643458;IPI00477285	Cbl-interacting protein of 85 kDa;CD2-binding protein 3;Human Src family kinase-binding protein 1;SH3 domain-containing kinase-binding protein 1;cDNA, FLJ93821, Homo sapiens SH3-domain kinase binding protein 1 (SH3KBP1), mRNA;GIG10;Migration-inducing gene 18 protein;SH3-domain kinase binding protein 1;cDNA FLJ54612, highly similar to SH3-domain kinase-binding protein 1;cDNA FLJ54623, highly simil…	CIN85;SH3KBP1;RP11-345L8.1-001;RP11-345L8.1-004;RP11-345L8.1-003;RP11-345L8.1-008;RP11-345L8.1-002	13	13	0.91528	0.78621
IPI00409635;IPI00893476;IPI00953221;IPI00827920;IPI00827794;IPI00953444	Chr2Syt;Extended synaptotagmin-2;Putative uncharacterized protein ESYT2	ESYT2;FAM62B;KIAA1228	25	25	0.91541	0.94929
IPI00657888;IPI00101782	GDP-mannose pyrophosphorylase A;GTP-mannose-1-phosphate guanylyltransferase alpha;Mannose-1-phosphate guanyltransferase alpha	GMPPA	12	12	0.91542	0.9191
IPI00657938;IPI00045219;IPI00923429	SH3 and PX domain-containing protein 3B;Sorting nexin-18;Sorting nexin-associated Golgi protein 1;cDNA FLJ61062, highly similar to Sorting nexin-18	SH3PXD3B;SNAG1;SNX18	12	12	0.91568	0.68505
IPI00296635;IPI00789251	1,4-alpha-glucan-branching enzyme;Brancher enzyme;Glycogen-branching enzyme;cDNA FLJ43930 fis, clone TESTI4013441, highly similar to 1,4-alpha-glucan branching enzyme (EC 2.4.1.18);Glucan , branching enzyme 1 variant;cDNA FLJ57129, highly similar to 1,4-alpha-glucan branching enzyme (EC 2.4.1.18);cDNA FLJ59760, highly similar to 1,4-alpha-glucan branching enzyme (EC 2.4.1.18)	GBE1	31	31	0.91578	0.99655
IPI00009335;IPI00741734;IPI00937343	Brain protein 16;cDNA FLJ40907 fis, clone UTERU2005050;Chromosome 8 open reading frame 30A;HSPC188;Brain protein 16-like;C8orf30A protein	BRP16;C8orf30A;hCG_31655;BRP16L;C8orf30B	7	7	0.91587	0.93416
IPI00927614;IPI00013272;IPI00220522;IPI00927117	256 kDa golgin;Golgin subfamily A member 4;Golgin-245;Protein 72.1;Trans-Golgi p230;cDNA FLJ77065, highly similar to Homo sapiens golgi autoantigen, golgin subfamily a, 4 (GOLGA4), mRNA;cDNA FLJ54338, highly similar to Golgin subfamily A member 4;Golgi autoantigen, golgin subfamily a, 4 variant;CTCL tumor antigen se20-7	GOLGA4	52	52	0.9159	0.96154
IPI00011898;IPI00925085;IPI00790479	eIF-2B GDP-GTP exchange factor subunit epsilon;Translation initiation factor eIF-2B subunit epsilon;Eukaryotic translation initiation factor 2B, subunit 5 epsilon, 82kDa variant	EIF2B5;EIF2BE	12	12	0.91594	0.80223
IPI00011209;IPI00783039	BTB/POZ domain-containing protein KCTD10	KCTD10;MSTP028;ULR061	5	5	0.91598	0.84352
IPI00291016	Complex I-9kD;NADH dehydrogenase [ubiquinone] flavoprotein 3, mitochondrial;NADH-ubiquinone oxidoreductase 9 kDa subunit;Renal carcinoma antigen NY-REN-4;cDNA FLJ31479 fis, clone NT2NE2001634, moderately similar to NADH-UBIQUINONE OXIDOREDUCTASE 9 KD SUBUNIT (EC 1.6.5.3)	NDUFV3	7	7	0.91615	0.69399
IPI00217553	39S ribosomal protein L27 homolog;39S ribosomal protein L41, mitochondrial;Bcl-2-interacting mitochondrial ribosomal protein L41;Cell proliferation-inducing gene 3 protein;MRP-L27 homolog	BMRP;MRPL27;MRPL41;PIG3;RPML27	4	4	0.91616	0.81613
IPI00847637;IPI00217264;IPI00786887	MAP7 domain-containing protein 3;cDNA FLJ58634, weakly similar to Mus musculus microtubule-associated protein 7 domain containing 1 (Mtap7d1), mRNA	MAP7D3	3	3	0.91629	0.81399
IPI00477118;IPI00843881	Transmembrane protein 214;TMEM214 protein;cDNA, FLJ96404;cDNA FLJ39989 fis, clone STOMA2000678;cDNA FLJ57745;Putative uncharacterized protein FLJ20254;Putative uncharacterized protein TMEM214	PP446;TMEM214;FLJ20254;hCG_23721	22	22	0.91649	0.89909
IPI00003927	40 kDa peptidyl-prolyl cis-trans isomerase;Cyclophilin-40;Cyclophilin-related protein;Peptidyl-prolyl cis-trans isomerase D;Rotamase D;Peptidyl-prolyl cis-trans isomerase;PPID protein	CYP40;CYPD;PPID	14	14	0.91667	0.93503
IPI00465211;IPI00937835;IPI00916920;IPI00065088	HZGJ;WD repeat-containing protein 92;WD repeat-containing protein Monad;Putative uncharacterized protein;WDR92 protein;Putative uncharacterized protein DKFZp434B156;cDNA FLJ25361 fis, clone TST01713	HZGJ;WDR92;DKFZp434B156	4	4	0.91667	0.90724
IPI00465054;IPI00550243	Putative uncharacterized protein DKFZp686C1054;THUMP domain-containing protein 1;cDNA FLJ57359, highly similar to THUMP domain-containing protein 1;Putative uncharacterized protein 44M2.1	DKFZp686C1054;THUMPD1;44M2.1	6	6	0.91684	0.79286
IPI00301163	CAP10-like 46 kDa protein;KTEL motif-containing protein 1;Myelodysplastic syndromes relative protein;cDNA FLJ53005, highly similar to CAP10-like 46 kDa protein;X 010 protein	C3orf9;CLP46;KTELC1;MDS010;MDSRP;UNQ490/PRO1006	5	5	0.91695	1.0143
IPI00044326	Carbohydrate sulfotransferase 14;Dermatan 4-sulfotransferase 1	CHST14;D4ST1;UNQ1925/PRO4400	4	4	0.91707	1.0882
IPI00056499	Zinc finger protein 622;Zinc finger-like protein 9	ZNF622;ZPR9	6	6	0.91737	0.86972
IPI00020530;IPI00930594	Acyl-coenzyme A thioesterase 13;Thioesterase superfamily member 2	ACOT13;HT012;PNAS-27;THEM2	3	3	0.91743	0.44663
IPI00294242	28S ribosomal protein S31, mitochondrial;Imogen 38	IMOGN38;MRPS31	3	3	0.91769	0.69899
IPI00856116;IPI00855763;IPI00856001;IPI00945254;IPI00383645;IPI00292009;IPI00945423;IPI00856046	Palladin;Sarcoma antigen NY-SAR-77;SIH002;cDNA FLJ38193 fis, clone FCBBF1000280, highly similar to Homo sapiens palladin, cytoskeletal associated protein (PALLD), mRNA;Putative uncharacterized protein DKFZp586L0518;Palladin, cytoskeletal associated protein;Putative uncharacterized protein KIAA0992;PALLD protein	CGI-151;KIAA0992;PALLD;DKFZp586L0518;hCG_2026123	40	40	0.9178	1.112
IPI00022477	B-cell CLL/lymphoma 10;B-cell lymphoma/leukemia 10;CARD-containing molecule enhancing NF-kappa-B;CARD-like apoptotic protein;CED-3/ICH-1 prodomain homologous E10-like regulator;Cellular homolog of vCARMEN;Cellular-E10;Mammalian CARD-containing adapter molecule E10;Mutant B-cell CLL/lymphoma 10;cDNA FLJ75937, highly similar to Homo sapiens B-cell CLL/lymphoma 10 (BCL10), mRNA;HCG24868	BCL10;CIPER;CLAP;hCG_24868;RP11-234D19.2-001	2	2	0.91785	0.78391
IPI00641582;IPI00639961	BAG family molecular chaperone regulator 3;Bcl-2-associated athanogene 3;Bcl-2-binding protein Bis;Docking protein CAIR-1;BCL2-associated athanogene 3 variant;Putative uncharacterized protein BAG3	BAG3;BIS	18	18	0.91805	1.1207
IPI00018288;IPI00922383;IPI00922399	DNA-directed RNA polymerase II 33 kDa polypeptide;DNA-directed RNA polymerase II subunit C;DNA-directed RNA polymerase II subunit RPB3;RPB31;cDNA FLJ76636, highly similar to Homo sapiens polymerase (RNA) II (DNA directed) polypeptide C, 33kDa (POLR2C), transcript variant alpha, mRNA;HCG2025883, isoform CRA_b;POLR2C protein;cDNA FLJ57430, highly similar to DNA-directed RNA polymerase II 33 kDa pol…	A-152E5.7;POLR2C;hCG_2025883	8	8	0.91809	0.80457
IPI00216138;IPI00556415	22 kDa actin-binding protein;Protein WS3-10;Smooth muscle protein 22-alpha;Transgelin;Transgelin variant;cDNA, FLJ94704, highly similar to Homo sapiens transgelin (TAGLN), mRNA;Putative uncharacterized protein DKFZp686P11128;TAGLN protein;Transgelin variant 2;Transgelin, isoform CRA_b	SM22;TAGLN;WS3-10;DKFZp686P11128;hCG_2032895	23	22	0.91827	1.5109
IPI00106913;IPI00885050;IPI00937147;IPI00377198;IPI00719360	Dehydrogenase/reductase SDR family member 4;NADPH-dependent carbonyl reductase/NADP-retinol dehydrogenase;NADPH-dependent retinol dehydrogenase/reductase;Peroxisomal short-chain alcohol dehydrogenase;SCAD-SRL;Short-chain dehydrogenase/reductase family member 4;Dehydrogenase/reductase SDR family member 4-like 2	DHRS4;UNQ851/PRO1800;DHRS4L2	5	5	0.91835	1.4531
IPI00873228;IPI00218728;IPI00953036	Lissencephaly-1 protein;PAF acetylhydrolase 45 kDa subunit;PAF-AH alpha;Platelet-activating factor acetylhydrolase IB subunit alpha;cDNA FLJ51164, highly similar to Platelet-activating factor acetylhydrolase IB alpha subunit;Putative uncharacterized protein PAFAH1B1	LIS1;MDCR;MDS;PAFAH1B1;PAFAHA	22	22	0.91848	0.97466
IPI00022348;IPI00922504;IPI00220453;IPI00332110;IPI00304000;IPI00744329;IPI00940182;IPI00382504;IPI00922350;IPI00291097;IPI00395893;IPI00395707;IPI00876842	Probable transcription factor PML;RING finger protein 71;Tripartite motif-containing protein 19;cDNA FLJ58282, highly similar to Probable transcription factor PML;Tripartite motif protein TRIM19 zeta;Tripartite motif protein TRIM19 kappa;Tripartite motif protein TRIM19 gamma;PML protein;Tripartite motif protein TRIM19 theta;Promyelocytic leukemia gene protein;Tripartite motif protein TRIM19 delta…	MYL;PML;RNF71;TRIM19;promyelocytic leukemia protein;PML-RAR	12	2	0.91867	0.67089
IPI00003328;IPI00220244;IPI00018593	ADP-ribosylation factor domain-containing protein 1;GTP-binding protein ARD-1;RING finger protein 46;Tripartite motif-containing protein 23;cDNA FLJ75862, highly similar to Homo sapiens tripartite motif-containing 23 (TRIM23), transcript variant alpha, mRNA	ARD1;ARFD1;RNF46;TRIM23	2	2	0.91881	0.863
IPI00154668;IPI00796758	Coiled-coil domain-containing protein 93;Putative uncharacterized protein CCDC93;Putative uncharacterized protein FLJ10996	CCDC93;FLJ10996	21	21	0.91899	1.0775
IPI00014218	Translocating chain-associated membrane protein 2	KIAA0057;TRAM2	5	5	0.91934	0.87723
IPI00013070;IPI00167147;IPI00736859;IPI00402391	Adenovirus early region 1B-associated protein 5;E1B-55 kDa-associated protein 5;Heterogeneous nuclear ribonucleoprotein U-like protein 1;cDNA FLJ75163, highly similar to Homo sapiens heterogeneous nuclear ribonucleoprotein U-like 1 (HNRPUL1), transcript variant 4, mRNA;cDNA FLJ78309, highly similar to Homo sapiens heterogeneous nuclear ribonucleoprotein U-like 1 (HNRPUL1), transcript variant 1, m…	E1BAP5;HNRNPUL1;HNRPUL1	16	16	0.91939	0.86623
IPI00021692;IPI00395357;IPI00218263;IPI00945690;IPI00410279;IPI00384261;IPI00946481;IPI00178116;IPI00410205;IPI00410608;IPI00183078;IPI00871699;IPI00744083;IPI00746170;IPI00020062;IPI00946701;IPI00647219;IPI00219790;IPI00943293	Muscleblind-like protein 1;Triplet-expansion RNA-binding protein;MBNL protein;Muscleblind 41kD isoform;Muscleblind-like (Drosophila);Muscleblind-like (Drosophila), isoform CRA_a;Putative uncharacterized protein MBNL1;Muscleblind-like protein EXP41s;Muscleblind-like protein EXP40s;Putative uncharacterized protein DKFZp686P06174;36 kDa muscleblind protein EXP36;cDNA FLJ50804, highly similar to Homo…	EXP;KIAA0428;MBNL;MBNL1;hCG_28028;DKFZp686P06174;MBLL;MBLL39;MBNL2;MLP1;RP11-128N14.1-004;hCG_27557;CHCR;MBLX39;MBNL3;MBXL;RP5-842K24.3-005	6	6	0.91947	1.0218
IPI00012426;IPI00477895	Retinoid-inducible serine carboxypeptidase;Serine carboxypeptidase 1;cDNA FLJ55993, highly similar to Retinoid-inducible serine carboxypeptidase (EC 3.4.16.-);DC39	MSTP034;RISC;SCP1;SCPEP1;UNQ265/PRO302	4	4	0.91965	0.96372
IPI00217550;IPI00479793	Methionine-R-sulfoxide reductase B3, mitochondrial;Putative uncharacterized protein DKFZp686C1178;cDNA, FLJ79264, highly similar to Homo sapiens methionine sulfoxide reductase B3 (MSRB3), transcript variant 1, mRNA	MSRB3;UNQ1965/PRO4487;DKFZp686C1178	2	2	0.91969	1.1286
IPI00014456;IPI00654594	Striatin;STRN protein	STRN	9	9	0.91972	0.9816
IPI00642211	Aminopeptidase B;Arginine aminopeptidase;Arginyl aminopeptidase	APB;RNPEP	28	3	0.91982	0.92197
IPI00479065;IPI00941917;IPI00790150;IPI00939203	Activator of G-protein signaling 3;G-protein-signaling modulator 1	AGS3;GPSM1	12	12	0.92009	1.1112
IPI00006713	DnaJ homolog subfamily C member 3;Interferon-induced, double-stranded RNA-activated protein kinase inhibitor;Protein kinase inhibitor of 58 kDa;cDNA FLJ77657, highly similar to Homo sapiens DnaJ (Hsp40) homolog, subfamily C, member 3 (DNAJC3), mRNA;cDNA, FLJ93304, Homo sapiens DnaJ (Hsp40) homolog, subfamily C, member 3 (DNAJC3),mRNA;DnaJ (Hsp40) homolog, subfamily C, member 3	DNAJC3;P58IPK;PRKRI;hCG_28703	16	16	0.92011	0.77973
IPI00782974;IPI00032056	Protein ELG;Uncharacterized protein C17orf85	C17orf85	4	4	0.92023	1.1007
IPI00376976;IPI00940307;IPI00873747;IPI00953143	130 kDa phosphatidylinositol 4,5-biphosphate-dependent ARF1 GTPase-activating protein;ADP-ribosylation factor-directed GTPase-activating protein 1;Arf-GAP with SH3 domain, ANK repeat and PH domain-containing protein 1;Development and differentiation-enhancing factor 1;PIP2-dependent ARF1 GAP;ArfGAP with SH3 domain, ankyrin repeat and PH domain 1;Development and differentiation enhancing factor 1,…	ASAP1;DDEF1;KIAA1249;hCG_2009092	10	9	0.92031	1.0045
IPI00797406;IPI00790937;IPI00101049	cDNA FLJ37430 fis, clone BRAWH2001679, highly similar to Homo sapiens NMD3 homolog (NMD3), mRNA;cDNA FLJ57520, highly similar to Homo sapiens NMD3 homolog (NMD3), mRNA;Putative uncharacterized protein NMD3;60S ribosomal export protein NMD3;cDNA FLJ11713 fis, clone HEMBA1005201, highly similar to Homo sapiens NMD3 homolog (NMD3), mRNA	NMD3;CGI-07	10	10	0.92033	0.97375
IPI00029472;IPI00218377	Arginine-tRNA--protein transferase 1;Arginyl-tRNA--protein transferase 1;cDNA FLJ77807;Arginyltransferase 1, isoform CRA_c;cDNA FLJ42678 fis, clone BRAMY2038887, highly similar to Arginyl-tRNA--protein transferase 1 (EC 2.3.2.8);cDNA FLJ50532, highly similar to Arginyl-tRNA--protein transferase 1 (EC 2.3.2.8);cDNA FLJ50554, highly similar to Arginyl-tRNA--protein transferase 1 (EC2.3.2.8);Arginyl…	ATE1;hCG_40721;RP11-78A18.1-002	2	2	0.92041	1.0646
IPI00034159;IPI00922223	32 kDa accessory protein;Vacuolar proton pump subunit d 1;V-ATPase 40 kDa accessory protein;V-ATPase AC39 subunit;V-type proton ATPase subunit d 1;cDNA, FLJ93507, highly similar to Homo sapiens ATPase, H+ transporting, lysosomal 38kDa, V0 subunit d isoform 1 (ATP6V0D1), mRNA;cDNA FLJ59090, highly similar to Vacuolar ATP synthase subunit d (EC 3.6.3.14);ATPase H+ transporting V0 subunit D1;cDNA FL…	ATP6D;ATP6V0D1;VPATPD	8	8	0.92051	0.94905
IPI00031064	Transmembrane protein 126A	TMEM126A	6	6	0.92073	0.90491
IPI00924667;IPI00925110	UPF0539 protein C7orf59;Putative uncharacterized protein C7orf59	C7orf59	2	2	0.9208	1.0482
IPI00386260;IPI00186536;IPI00873480	MAP three kinase 1;MAPK/ERK kinase kinase 4;Mitogen-activated protein kinase kinase kinase 4;MAP3K4 protein;Mitogen-activated protein kinase kinase kinase 4, isoform CRA_b;PRO0412;Putative uncharacterized protein MAP3K4	KIAA0213;MAP3K4;MAPKKK4;MEKK4;MTK1;hCG_33419	7	7	0.92094	1.0672
IPI00103552;IPI00646572;IPI00916596;IPI00913868	Mucin-16;Ovarian cancer-related tumor marker CA125;Ovarian carcinoma antigen CA125;Putative uncharacterized protein MUC16	CA125;MUC16	2	2	0.92098	0.9073
IPI00295387	Cytokine receptor-like factor 3;Cytokine receptor-like molecule 9;Cytokine receptor-related protein 4;Type I cytokine receptor-like factor p48;cDNA FLJ53011, highly similar to Homo sapiens cytokine receptor-like factor 3 (CRLF3), mRNA	CREME9;CRLF3;CYTOR4;P48	5	5	0.92099	1.0783
IPI00218848	ATP synthase subunit e, mitochondrial	ATP5I;ATP5K	4	4	0.92103	0.97886
IPI00783118;IPI00009662;IPI00945729;IPI00100938;IPI00783682	5-nucleotidase domain-containing protein 2;Putative uncharacterized protein NT5DC2	NT5DC2	9	9	0.9211	0.97751
IPI00012902	IPCA-7;Prostate cancer-associated protein 7;Synaptotagmin VII;Synaptotagmin-7	PCANAP7;SYT7	2	2	0.92142	1.0486
IPI00926820;IPI00926934;IPI00021058;IPI00940366;IPI00926896;IPI00328342;IPI00927034;IPI00924711;IPI00927879;IPI00387156;IPI00926539;IPI00719704;IPI00719757	Solute carrier family 4 sodium bicarbonate cotransporter member 7;Putative uncharacterized protein SLC4A7;Sodium bicarbonate cotransporter 2;Sodium bicarbonate cotransporter 2b;Sodium bicarbonate cotransporter 3;Solute carrier family 4 member 7	SLC4A7;BT;NBC2;NBC2B;NBC3;SBC2;SLC4A6	12	12	0.92147	0.99708
IPI00001655	Transcription factor IIB;UPF0468 protein C16orf80	C16orf80	5	5	0.92151	0.77025
IPI00790757;IPI00018671;IPI00796237	Dual specificity protein phosphatase 3;Dual specificity protein phosphatase VHR;Dual specificity phosphatase 3;DUSP3 protein	DUSP3;VHR	8	8	0.92153	0.9556
IPI00257882;IPI00910514;IPI00909399	Imidodipeptidase;Peptidase D;Proline dipeptidase;Xaa-Pro dipeptidase;cDNA FLJ75447, highly similar to Homo sapiens peptidase D, mRNA;cDNA FLJ78212, highly similar to Human prolidase (imidodipeptidase) mRNA;cDNA FLJ78243, highly similar to Homo sapiens peptidase D, mRNA;cDNA FLJ58179, highly similar to Xaa-Pro dipeptidase (EC 3.4.13.9);Putative uncharacterized protein PEPD;cDNA FLJ57945, highly si…	PEPD;PRD	19	19	0.92155	0.9457
IPI00644037;IPI00100656	cDNA FLJ10554 fis, clone NT2RP2002385, highly similar to Synaptic glycoprotein SC2;cDNA FLJ36768 fis, clone ADIPS1000064, highly similar to Synaptic glycoprotein SC2;Synaptic glycoprotein SC2;Trans-2,3-enoyl-CoA reductase	GPSN2;SC2;TECR	7	7	0.92161	0.87413
IPI00925804;IPI00953925	Non-functional aryl hydrocarbon receptor interacting protein;AH receptor-interacting protein;Aryl-hydrocarbon receptor-interacting protein;HBV X-associated protein 2;Immunophilin homolog ARA9;Aryl-hydrocarbon receptor interacting protein;Mutant aryl hydrocarbon receptor-interacting protein;Aryl hydrocarbon receptor interacting protein;Truncated AIP;Truncated aryl hydrocarbon receptor interacting …	AIP;XAP2	8	8	0.92168	0.87888
IPI00014399	Four and a half LIM domains protein 3;Skeletal muscle LIM-protein 2;FHL3 protein;LIM-only protein FHL3	FHL3;SLIM2	4	4	0.92172	1.1806
IPI00746030;IPI00016461;IPI00925355	1-phosphatidylinositol-4,5-bisphosphate phosphodiesterase delta-1;Phosphoinositide phospholipase C-delta-1;Phospholipase C-delta-1;Phospholipase C-III;cDNA FLJ45915 fis, clone PLACE5000492, highly similar to 1-phosphatidylinositol-4,5-bisphosphate phosphodiesterase delta 1 (EC 3.1.4.11);cDNA FLJ75064, highly similar to Homo sapiens phospholipase C, delta 1 (PLCD1), mRNA;cDNA FLJ33455 fis, clone B…	PLCD1;DKFZp686K101	14	13	0.92173	0.75828
IPI00291946;IPI00941385	Deubiquitinating enzyme 10;Ubiquitin carboxyl-terminal hydrolase 10;Ubiquitin thioesterase 10;Ubiquitin-specific-processing protease 10;USP10 protein	KIAA0190;USP10	15	15	0.92175	1.0312
IPI00217490;IPI00798122	Factor for adipocyte differentiation 104;Fibronectin type III domain-containing protein 3B;HCV NS5A-binding protein 37	FAD104;FNDC3B;NS5ABP37;UNQ2421/PRO4979/PRO34274	25	25	0.92226	1.081
IPI00141318;IPI00604713;IPI00939370;IPI00883950	63 kDa membrane protein;Cytoskeleton-associated protein 4;cDNA FLJ41699 fis, clone HCHON2004776, highly similar to Homo sapiens cytoskeleton-associated protein 4 (CKAP4), mRNA;CKAP4 protein;Similar to cytoskeleton-associated protein 4	CKAP4	44	43	0.92231	1.0768
IPI00014219	Sorting nexin-17;cDNA FLJ51047, highly similar to Sorting nexin-17;cDNA FLJ53821, highly similar to Sorting nexin-17;cDNA FLJ61770, highly similar to Sorting nexin-17;Sorting nexin 17, isoform CRA_a;cDNA FLJ53824, highly similar to Sorting nexin-17;cDNA FLJ57319, highly similar to Sorting nexin-17;cDNA FLJ56223, highly similar to Sorting nexin-17;cDNA FLJ51943, highly similar to Sorting nexin-17;…	KIAA0064;SNX17;hCG_1784432	11	11	0.92258	0.96575
IPI00009274	Coatomer subunit zeta-2;Zeta-2-coat protein	COPZ2	8	8	0.92272	1.0089
IPI00746934;IPI00843999;IPI00646605;IPI00640981	600 kDa retinoblastoma protein-associated factor;E3 ubiquitin-protein ligase UBR4;N-recognin-4;Retinoblastoma-associated factor of 600 kDa;Zinc finger UBR1-type protein 1	KIAA0462;KIAA1307;RBAF600;UBR4;ZUBR1	95	95	0.9228	0.91533
IPI00549664;IPI00642510	Testis-expressed sequence 10 protein;cDNA FLJ54377;cDNA FLJ57815;cDNA FLJ50343;cDNA FLJ50387	L18;Nbla10363;TEX10	10	10	0.92285	1.0004
IPI00154451;IPI00941928;IPI00640677;IPI00178649	cDNA FLJ55586, highly similar to MMS19-like protein;MET18 homolog;MMS19 nucleotide excision repair protein homolog;MMS19-like protein;cDNA FLJ31682 fis, clone NT2RI2005335, highly similar to MMS19-like protein;cDNA FLJ54519, highly similar to MMS19-like protein	MMS19;MMS19L	23	23	0.92287	0.90585
IPI00296432;IPI00909451;IPI00908727;IPI00658007;IPI00386012;IPI00916640	IWS1-like protein;Protein IWS1 homolog;cDNA FLJ59547, highly similar to IWS1 homolog;cDNA FLJ54017, highly similar to IWS1 homolog;cDNA FLJ53983, highly similar to IWS1 homolog;Putative uncharacterized protein IWS1	IWS1;IWS1L	2	2	0.92307	0.83703
IPI00299063	Stromal interaction molecule 1	GOK;STIM1	10	10	0.92312	0.94197
IPI00031397	Long-chain acyl-CoA synthetase 3;Long-chain-fatty-acid--CoA ligase 3;cDNA, FLJ95462, highly similar to Homo sapiens fatty-acid-Coenzyme A ligase, long-chain 3 (FACL3),mRNA;cDNA FLJ10609 fis, clone NT2RP2005276, highly similar to Long-chain-fatty-acid--CoA ligase 3 (EC 6.2.1.3);cDNA FLJ13129 fis, clone NT2RP3002969, highly similar to Long-chain-fatty-acid--CoA ligase 3 (EC 6.2.1.3);ACSL3 protein	ACS3;ACSL3;FACL3;LACS3	23	23	0.92347	0.89458
IPI00022316;IPI00445391	28S ribosomal protein S18-2, mitochondrial;28S ribosomal protein S18b, mitochondrial;cDNA, FLJ92156, Homo sapiens mitochondrial ribosomal protein S18B (MRPS18B),nuclear gene encoding mitochondrial protein, mRNA;Mitochondrial ribosomal protein S18B;cDNA FLJ54285, highly similar to 28S ribosomal protein S18b, mitochondrial;Putative uncharacterized protein ENSP00000365691	C6orf14;HSPC183;MRPS18B;PTD017;DAMA-178G23.8-001;DAMC-83F13.5-001;DADB-129D20.6-003;DAMA-178G23.8-003;DAMC-83F13.5-003;DAQB-47P19.5-003;DASS-182C6.3-003;XXbac-BCX48F10.3-003;XXbac-BPG249D20.2-003	4	4	0.92358	0.67762
IPI00470535;IPI00479514;IPI00953206;IPI00953650;IPI00953262	Voltage-dependent calcium channel subunit alpha-2/delta-1;Voltage-dependent calcium channel subunit alpha-2-1;Voltage-dependent calcium channel subunit delta-1;Voltage-gated calcium channel subunit alpha-2/delta-1;cDNA FLJ50197, highly similar to Dihydropyridine-sensitive L-type calcium channel subunits alpha- 2/delta;Putative uncharacterized protein CACNA2D1;Dihydropyridine receptor alpha 2 subu…	CACNA2D1;CACNL2A;CCHL2A;MHS3;WUGSC:H_DJ0560O14.1	2	2	0.92381	0.95881
IPI00005050	28S ribosomal protein S14, mitochondrial;cDNA, FLJ92019, highly similar to Homo sapiens mitochondrial ribosomal protein S14 (MRPS14), nuclear gene encoding mitochondrial protein, mRNA;Mitochondrial ribosomal protein S14	MRPS14	2	2	0.92385	0.75474
IPI00220835	Protein transport protein Sec61 subunit beta;Protein translocation complex beta variant	SEC61B	3	3	0.92396	0.93339
IPI00022403;IPI00792439	39S ribosomal protein L13, mitochondrial	MRPL13	5	5	0.92402	0.75724
IPI00419585;IPI00910407;IPI00925747;IPI00925411	Cyclophilin A;Cyclosporin A-binding protein;Peptidyl-prolyl cis-trans isomerase A;Rotamase A;Peptidyl-prolyl cis-trans isomerase	CYPA;PPIA	14	6	0.92407	0.99141
IPI00020898	90 kDa ribosomal protein S6 kinase 3;Insulin-stimulated protein kinase 1;MAP kinase-activated protein kinase 1b;pp90RSK2;Ribosomal protein S6 kinase alpha-3;Ribosomal S6 kinase 2;cDNA FLJ56618, highly similar to Ribosomal protein S6 kinase alpha-3 (EC 2.7.11.1);cDNA FLJ56653, highly similar to Ribosomal protein S6 kinase alpha-3 (EC 2.7.11.1);cDNA, FLJ79381, highly similar to Ribosomal protein S6…	ISPK1;MAPKAPK1B;RPS6KA3;RSK2	18	18	0.9241	0.8419
IPI00303195;IPI00910114;IPI00952679;IPI00937492	Syncoilin;Syncoilin intermediate filament 1;Syncoilin-1;cDNA FLJ53567, moderately similar to Mus musculus syncoilin (Sync), mRNA;cDNA FLJ54475, moderately similar to Mus musculus syncoilin (Sync), mRNA;Putative uncharacterized protein SYNC	SYNC;SYNC1	12	12	0.92424	1.0104
IPI00232533;IPI00074224;IPI00642387	Eukaryotic translation initiation factor 1A, X-chromosomal;Eukaryotic translation initiation factor 4C	EIF1A;EIF1AX;EIF4C	4	1	0.9247	0.75941
IPI00296374;IPI00909606	Zinc finger protein MCG4;Zinc finger protein-like 1;cDNA FLJ52460, moderately similar to Zinc finger protein-like 1;cDNA, FLJ78943, moderately similar to Zinc finger protein-like 1	ZFPL1	5	5	0.92488	0.94307
IPI00154778;IPI00945307	Protein Muted homolog;MUTED protein	MUTED	2	2	0.92499	0.9449
IPI00019459;IPI00395625	Mitogen-activated protein kinase kinase kinase 7-interacting protein 1;TGF-beta-activated kinase 1 and MAP3K7-binding protein 1;TGF-beta-activated kinase 1-binding protein 1;cDNA FLJ78598, highly similar to Homo sapiens mitogen-activated protein kinase kinase kinase 7 interacting protein 1 (MAP3K7IP1), transcript variant alpha, mRNA;cDNA, FLJ92811, Homo sapiens mitogen-activated protein kinase ki…	MAP3K7IP1;TAB1;hCG_41717;RP3-407F17.2-002	4	4	0.92511	1.0516
IPI00924787;IPI00878858;IPI00796856;IPI00925056	Myeloid differentiation primary response protein MyD88;cDNA FLJ54834, highly similar to Myeloid differentiation primary response protein MyD88;cDNA FLJ56294, highly similar to Myeloid differentiation primary responseprotein MyD88	MYD88	5	5	0.92511	0.84314
IPI00045207	BTB/POZ domain-containing protein 14B;Nucleus accumbens-associated protein 1	BTBD14B;NAC1;NACC1	5	5	0.92512	0.99411
IPI00024661	Protein transport protein Sec24C;SEC24-related protein C;cDNA FLJ60345, highly similar to Protein transport protein Sec24C;cDNA FLJ60379, highly similar to Protein transport protein Sec24C;cDNA, FLJ79350, highly similar to Protein transport protein Sec24C	KIAA0079;SEC24C	19	19	0.92516	1.0149
IPI00171573;IPI00185975	Coiled-coil domain-containing protein 109A;cDNA, FLJ96585;cDNA FLJ46135 fis, clone TESTI2052110;Chromosome 10 open reading frame 42, isoform CRA_b;cDNA FLJ50716	C10orf42;CCDC109A;hCG_19271	8	8	0.92539	0.83748
IPI00414197;IPI00645819;IPI00939170	CUL4- and DDB1-associated WDR protein 2;Myocardial ischemic preconditioning up-regulated protein 2;WD repeat-containing protein 26;Putative uncharacterized protein WDR26;cDNA FLJ56418, highly similar to WD repeat protein 26	CDW2;MIP2;PRO0852;WDR26	7	7	0.9254	0.85923
IPI00297492	B5;Dolichyl-diphosphooligosaccharide--protein glycosyltransferase subunit STT3A;Integral membrane protein 1;Transmembrane protein TMC;cDNA FLJ58575, highly similar to Dolichyl-diphosphooligosaccharide--protein glycosyltransferase subunit STT3A (EC 2.4.1.119)	ITM1;STT3A;TMC	19	18	0.92545	1.01
IPI00479997;IPI00921996;IPI00643115;IPI00642012;IPI00744618	Leukemia-associated phosphoprotein p18;Metablastin;Oncoprotein 18;Phosphoprotein p19;pp17;Prosolin;Protein Pr22;Stathmin	LAP18;OP18;STMN1;RP1-125I3.5-006;RP1-125I3.5-004	6	5	0.92549	0.81392
IPI00027014;IPI00514971;IPI00013654;IPI00385809;IPI00747408	Dynactin complex subunit 22 kDa subunit;Dynactin subunit 3;Dynactin 3 (P22);cDNA FLJ34342 fis, clone FEBRA2009986, moderately similar to Dynactin 3 (p22); dynactin light chain;Dynactin 3 (P22), isoform CRA_a	DCTN22;DCTN3;RP11-296L22.3-007;hCG_20473	7	7	0.92557	0.94357
IPI00305092;IPI00790634;IPI00914992	Partner of Y14 and mago;Protein wibg homolog	PYM;WIBG	5	5	0.9256	0.84502
IPI00009305;IPI00903190;IPI00922562	Glucosamine-6-phosphate deaminase 1;Glucosamine-6-phosphate isomerase 1;Oscillin;cDNA FLJ76269, highly similar to Homo sapiens glucosamine-6-phosphate deaminase 1 (GNPDA1), mRNA;cDNA FLJ12717 fis, clone NT2RP1001253, highly similar to Glucosamine-6-phosphate isomerase (EC 3.5.99.6);cDNA FLJ55085, highly similar to Glucosamine-6-phosphate isomerase (EC 3.5.99.6)	GNPDA1;GNPI;HLN;KIAA0060	13	8	0.92565	0.80558
IPI00294903	Phosphomannomutase 1;PMMH-22;cDNA FLJ75943, highly similar to Homo sapiens phosphomannomutase 1 (PMM1), mRNA;cDNA, FLJ94591, highly similar to Homo sapiens phosphomannomutase 1 (PMM1), mRNA;Phosphomannomutase 1, isoform CRA_a	PMM1;PMMH22;hCG_41539	4	4	0.92576	0.86512
IPI00219219	14 kDa laminin-binding protein;14 kDa lectin;Beta-galactoside-binding lectin L-14-I;Galaptin;Galectin-1;HBL;HPL;Lactose-binding lectin 1;Lectin galactoside-binding soluble 1;Putative MAPK-activating protein PM12;S-Lac lectin 1;HL14 protein	LGALS1;HL14	11	11	0.92584	1.1017
IPI00306661;IPI00938130	E3 ubiquitin-protein ligase KCMF1;FGF-induced in gastric cancer;Potassium channel modulatory factor;ZZ-type zinc finger-containing protein 1	FIGC;KCMF1;ZZZ1	3	3	0.92598	1.092
IPI00013219;IPI00921075;IPI00922759	59 kDa serine/threonine-protein kinase;ILK-1;ILK-2;Integrin-linked protein kinase;p59ILK;cDNA FLJ53825, highly similar to Integrin-linked protein kinase 1 (EC 2.7.11.1);cDNA FLJ50979, moderately similar to Integrin-linked protein kinase (EC 2.7.11.1)	ILK;ILK1;ILK2	19	19	0.92599	1.1431
IPI00794169;IPI00925510;IPI00902435;IPI00941544;IPI00797182;IPI00908702;IPI00925930;IPI00926435;IPI00927521;IPI00926850	Anoctamin-10;Transmembrane protein 16K;cDNA FLJ58746, weakly similar to Transmembrane protein 16C;Putative uncharacterized protein ANO10;Transmembrane protein 16K, isoform CRA_a	ANO10;TMEM16K;hCG_1818869	6	6	0.92605	1.0496
IPI00815737;IPI00398576;IPI00930549;IPI00867554;IPI00916076	LIM and senescent cell antigen-like-containing domain protein 2;LIM-like protein 2;Particularly interesting new Cys-His protein 2;cDNA FLJ30801 fis, clone FEBRA2001217, highly similar to Homo sapiens LIM and senescent cell antigen-like domains 2 (LIMS2), mRNA;cDNA FLJ56117, highly similar to Homo sapiens LIM and senescent cell antigen-like domains 2 (LIMS2), mRNA;LIM-like protein 2D;LIM-like prot…	LIMS2;PINCH2	6	6	0.92609	1.0358
IPI00784020;IPI00783186;IPI00909867;IPI00868922;IPI00251783;IPI00953250;IPI00871529	Ankyrin repeat domain-containing protein 17;Gene trap ankyrin repeat protein;Serologically defined breast cancer antigen NY-BR-16;cDNA FLJ58273, highly similar to Homo sapiens ankyrin repeat domain 17 (ANKRD17), transcript variant 1, mRNA;cDNA FLJ57343, highly similar to Homo sapiens ankyrin repeat domain 17 (ANKRD17), transcript variant 1, mRNA;cDNA FLJ39199 fis, clone OCBBF2005189, highly simil…	ANKRD17;GTAR;KIAA0697	6	6	0.92612	0.82916
IPI00444945;IPI00443773;IPI00845474;IPI00885203;IPI00071059;IPI00439209;IPI00885178	Apoptosis regulator BAX;Bcl-2-like protein 4;Bax protein;Bax epsilon;BCL2-associated X protein	BAX;BCL2L4	8	8	0.92631	0.89979
IPI00001437	Protein MemB;Rho family GTPase 3;Rho-related GTP-binding protein Rho8;Rho-related GTP-binding protein RhoE;Rnd3;cDNA, FLJ93726, highly similar to Homo sapiens ras homolog gene family, member E (ARHE), mRNA;ARHE protein	ARHE;RHO8;RHOE;RND3	7	7	0.92636	0.67764
IPI00418603	Ubiquitin carrier protein R2;Ubiquitin-conjugating enzyme E2 R2;Ubiquitin-conjugating enzyme E2-CDC34B;Ubiquitin-protein ligase R2	CDC34B;UBC3B;UBE2R2	2	2	0.92668	0.84556
IPI00024067;IPI00455383	Clathrin heavy chain 1;Clathrin heavy chain on chromosome 17	CLH17;CLTC;CLTCL2;KIAA0034	103	82	0.92678	0.97971
IPI00105620;IPI00296554;IPI00010317;IPI00644889	Adenovirus E3 14.7 kDa-interacting protein 1;FIP-1;Ras-related GTP-binding protein A;Ras-related GTP-binding protein B;Ras-related GTP binding B	RRAGA;RRAGB;RP11-465E19.1-005	8	8	0.9268	0.91139
IPI00872664;IPI00219913;IPI00640357	Deubiquitinating enzyme 14;Ubiquitin carboxyl-terminal hydrolase 14;Ubiquitin thioesterase 14;Ubiquitin-specific-processing protease 14;Ubiquitin carboxyl-terminal hydrolase;cDNA FLJ38197 fis, clone FCBBF1000367, highly similar to Ubiquitin carboxyl-terminal hydrolase 14 (EC 3.1.2.15)	TGT;USP14	25	25	0.92685	0.97902
IPI00216192;IPI00006615;IPI00910365	Caseinolytic peptidase B protein homolog;Suppressor of potassium transport defect 3;cDNA FLJ53235, highly similar to Caseinolytic peptidase B protein;cDNA FLJ53238, highly similar to Caseinolytic peptidase B protein;cDNA FLJ53237, highly similar to Caseinolytic peptidase B protein;CLPB protein	CLPB;HSP78;SKD3	10	10	0.92692	0.86905
IPI00001780;IPI00428464;IPI00923398;IPI00923450	Deubiquitinating enzyme 16;Ubiquitin carboxyl-terminal hydrolase 16;Ubiquitin thioesterase 16;Ubiquitin-processing protease UBP-M;Ubiquitin-specific-processing protease 16;cDNA FLJ57202, highly similar to Ubiquitin carboxyl-terminal hydrolase 16 (EC 3.1.2.15)	MSTP039;USP16	4	4	0.92696	0.81432
IPI00030774;IPI00396203;IPI00953647;IPI00386607;IPI00816088	Beta-tubulin cofactor D;SSD-1;Tubulin-folding cofactor D;Tubulin-specific chaperone D;cDNA FLJ61213, highly similar to Tubulin-specific chaperone D;Putative uncharacterized protein TBCD	KIAA0988;PP1096;SSD1;TBCD;TFCD	36	36	0.92703	0.99189
IPI00304740;IPI00852863;IPI00220594;IPI00220592;IPI00829634;IPI00451616;IPI00220593;IPI00878659	Intersectin-1;SH3 domain-containing protein 1A;SH3P17;Intersectin 1 (SH3 domain protein);Intersectin 1 long form variant 2;Intersectin 1 long form variant 3;Intersectin 1 short form variant 5;ITSN1 protein;Intersectin 1 short form variant 3;Intersectin 1 short form variant 7;Intersectin 1 short form variant 4;cDNA FLJ61390, highly similar to Intersectin-1;Intersectin 1 short form variant 2;Inters…	ITSN;ITSN1;SH3D1A;DKFZp686J17173	10	8	0.92727	0.79876
IPI00550234;IPI00007280;IPI00640779	Actin-related protein 2/3 complex subunit 5;Arp2/3 complex 16 kDa subunit	ARC16;ARPC5;RP1-127C7.3-004	7	7	0.92728	1.1186
IPI00001580	FYVE and coiled-coil domain-containing protein 1;Zinc finger FYVE domain-containing protein 7;Putative uncharacterized protein	FYCO1;ZFYVE7	31	31	0.9276	0.77827
IPI00871870;IPI00005162;IPI00911088;IPI00796102	Actin-related protein 2/3 complex subunit 3;Arp2/3 complex 21 kDa subunit;cDNA, FLJ92050, highly similar to Homo sapiens actin related protein 2/3 complex, subunit 3, 21kDa (ARPC3), mRNA;Actin related protein 2/3 complex;cDNA FLJ51245, highly similar to Actin-related protein 2/3 complex subunit 3;Putative uncharacterized protein ARPC3	ARC21;ARPC3	8	8	0.92763	1.083
IPI00383444;IPI00293011	T-complex protein 11-like protein 1;cDNA FLJ33327 fis, clone BNGH42009025, weakly similar to Homo sapiens t-complex 11(TCP11), mRNA;cDNA FLJ11386 fis, clone HEMBA1000523, weakly similar to TESTIS-SPECIFIC PROTEIN PBS13	TCP11L1	4	4	0.92763	0.71857
IPI00015944;IPI00921883	Echinoderm microtubule-associated protein-like 2;cDNA FLJ59545, highly similar to Echinoderm microtubule-associated protein-like 2;cDNA FLJ56452, highly similar to Echinoderm microtubule-associated protein-like 2;cDNA FLJ56895, highly similar to Echinoderm microtubule-associated protein-like 2;cDNA FLJ55918, highly similar to Echinoderm microtubule-associated protein-like 2	EMAP2;EMAPL2;EML2	12	12	0.92766	1.0789
IPI00024403	Copine III;Copine-3;CPNE3 protein	CPN3;CPNE3;KIAA0636	20	19	0.92781	0.89467
IPI00170692;IPI00374657;IPI00640416	33 kDa VAMP-associated protein;Vesicle-associated membrane protein-associated protein A;cDNA FLJ78586, highly similar to Homo sapiens VAMP (vesicle-associated membrane protein)-associated protein A, 33kDa (VAPA), mRNA;cDNA, FLJ96653, Homo sapiens VAMP (vesicle-associated membrane protein)-associated protein A, 33kDa (VAPA), mRNA	VAP33;VAPA	13	12	0.92783	0.93218
IPI00783902;IPI00939856;IPI00876909	HEAT repeat-containing protein 5A;cDNA FLJ51408	C14orf125;HEATR5A;KIAA1316	11	11	0.92797	0.91821
IPI00177940	Alcohol dehydrogenase PAN2;Retinol dehydrogenase 14;cDNA, FLJ95921, Homo sapiens retinol dehydrogenase 14 (all-trans and 9-cis)(RDH14), mRNA;Putative uncharacterized protein RDH14;Retinol dehydrogenase 14 (All-trans and 9-cis), isoform CRA_a	PAN2;RDH14;UNQ529/PRO1072;hCG_1641437	5	5	0.92808	1.0735
IPI00218918;IPI00549413	Annexin A1;Annexin I;Annexin-1;Calpactin II;Calpactin-2;Chromobindin-9;Lipocortin I;p35;Phospholipase A2 inhibitory protein;ANXA1 protein;Annexin A1, isoform CRA_a	ANX1;ANXA1;LPC1;hCG_17305;RP11-71A24.1-002;RP11-71A24.1-004	28	28	0.92838	0.92963
IPI00218288;IPI00747830	Protein transport protein Sec24D;SEC24-related protein D;Putative uncharacterized protein SEC24D;cDNA FLJ78676, highly similar to Homo sapiens SEC24 related gene family, member D (SEC24D), mRNA;cDNA FLJ10528 fis, clone NT2RP2000943, highly similar to Protein transport protein Sec24D;cDNA FLJ43974 fis, clone TESTI4018101, highly similar to Protein transport protein Sec24D;SEC24D protein	KIAA0755;SEC24D	30	30	0.92855	1.0509
IPI00827967;IPI00827972;IPI00186586;IPI00514853	Partner of ARF;Putative GTP-binding protein Parf;Rab-like GTP-binding protein 1A;cDNA FLJ37063 fis, clone BRACE2014824, highly similar to Homo sapiens serine arginine-rich pre-mRNA splicing factor SR-A1 (SR-A1), mRNA;cDNA FLJ46277 fis, clone TESTI4029731;cDNA FLJ10322 fis, clone NT2RM2000522, weakly similar to SKIN SECRETORY PROTEIN XP2;cDNA FLJ10101 fis, clone HEMBA1002475, weakly similar to SKI…	C9orf86;PARF;RP11-216L13.9-005	6	6	0.92873	0.95788
IPI00152001;IPI00922279;IPI00216078;IPI00646396;IPI00445029	Brain-expressed RING finger protein;RING finger protein 22;RING finger protein 97;Tripartite motif-containing protein 3;cDNA FLJ55875, highly similar to Tripartite motif-containing protein 3;cDNA FLJ56028, highly similar to Tripartite motif-containing protein 3;cDNA FLJ16135 fis, clone BRACE2045445, highly similar to Tripartite motif-containing protein 3;cDNA FLJ44731 fis, clone BRACE3025719, hig…	BERP;RNF22;RNF97;TRIM3	11	9	0.92877	0.91453
IPI00006971	Endosialin;Tumor endothelial marker 1	CD164L1;CD248;TEM1	11	11	0.92882	0.74255
IPI00829992;IPI00743335	Myosin I beta;Myosin-Ic;cDNA FLJ53573, highly similar to Myosin Ic	MYO1C	58	2	0.92911	1.2254
IPI00295849;IPI00556444	Geranylgeranyl transferase type II subunit beta;Geranylgeranyl transferase type-2 subunit beta;Rab geranylgeranyltransferase subunit beta;Rab geranyl-geranyltransferase subunit beta;Type II protein geranyl-geranyltransferase subunit beta;cDNA FLJ77804;Rab geranylgeranyltransferase, beta subunit;Rab geranylgeranyltransferase, beta subunit, isoform CRA_d;RABGGTB protein;Rab geranylgeranyltransferas…	GGTB;RABGGTB;hCG_22856;RP4-682C21.3-001	3	3	0.92915	1.0444
IPI00017592	LETM1 and EF-hand domain-containing protein 1, mitochondrial;Leucine zipper-EF-hand-containing transmembrane protein 1	LETM1	26	26	0.9295	0.885
IPI00009544;IPI00908957	76 kDa Ral-interacting protein;Dinitrophenyl S-glutathione ATPase;RalA-binding protein 1;Ral-interacting protein 1;RalA binding protein 1 variant;cDNA FLJ61419, highly similar to RalA-binding protein 1	RALBP1;RLIP1;RLIP76	2	2	0.92973	0.77437
IPI00914938;IPI00016621;IPI00914952;IPI00952763;IPI00943035	100 kDa coated vesicle protein C;Adapter-related protein complex 2 alpha-2 subunit;Adaptor protein complex AP-2 subunit alpha-2;Alpha2-adaptin;Alpha-adaptin C;AP-2 complex subunit alpha-2;Clathrin assembly protein complex 2 alpha-C large chain;Huntingtin yeast partner J;Huntingtin-interacting protein 9;Huntingtin-interacting protein J;Plasma membrane adaptor HA2/AP2 adaptin alpha C subunit;cDNA F…	ADTAB;AP2A2;CLAPA2;HIP9;HYPJ;KIAA0899;DKFZp564D1864	28	28	0.92983	1.0444
IPI00300585;IPI00910376;IPI00009737	GTPase-interacting protein 2;Ras-related GTP-binding protein C;TIB929;cDNA FLJ57859, highly similar to Ras-related GTP-binding protein C;cDNA FLJ55138, highly similar to Ras-related GTP-binding protein C;Ras-related GTP-binding protein D	RRAGC;RRAGD	13	13	0.92988	0.87892
IPI00410118;IPI00759501;IPI00410032;IPI00514277;IPI00736672;IPI00385562;IPI00749287;IPI00942653;IPI00759828	Protein quaking;cDNA FLJ52494, highly similar to Mus musculus quaking (Qk), mRNA	HKQ;QKI	6	6	0.92989	0.83562
IPI00790373;IPI00937974;IPI00442121	Aminolevulinate, delta-, dehydratase;Delta-aminolevulinic acid dehydratase;Porphobilinogen synthase	ALAD;RP11-10I9.1-004	5	5	0.93006	0.6229
IPI00872369;IPI00024929	Adipocyte adhesion molecule;Coxsackie- and adenovirus receptor-like membrane protein	ACAM;ASAM;CLMP;UNQ318/PRO363	4	4	0.93012	0.96886
IPI00217030	40S ribosomal protein S4, X isoform;SCR10;Single copy abundant mRNA protein;cDNA FLJ40595 fis, clone THYMU2010705, highly similar to 40S RIBOSOMAL PROTEIN S4, X ISOFORM;cDNA, FLJ92004, Homo sapiens ribosomal protein S4, X-linked (RPS4X), mRNA;Ribosomal protein S4, X-linked, isoform CRA_c;Ribosomal protein S4, X-linked X isoform variant;RPS4X protein	CCG2;RPS4;RPS4X;SCAR;hCG_18634	17	7	0.93019	0.91184
IPI00760837;IPI00167572	Putative uncharacterized protein FAM98B;Protein FAM98B	FAM98B	6	6	0.93023	0.90365
IPI00180386;IPI00556308;IPI00944995;IPI00794444;IPI00793819;IPI00945775	Glycogenin-1;cDNA, FLJ92583, highly similar to Homo sapiens glycogenin (GYG), mRNA;GYG1 protein;Putative uncharacterized protein GYG1;cDNA FLJ57427, highly similar to Glycogenin-1 (EC 2.4.1.186)	GYG;GYG1	3	3	0.93038	0.52573
IPI00400765;IPI00790360;IPI00288958;IPI00913976	UPF0493 protein KIAA1632;KIAA1632 protein;Putative uncharacterized protein DKFZp667P2311;Putative uncharacterized protein KIAA1632	KIAA1632;DKFZp667P2311	32	32	0.93041	1.0482
IPI00002970	43 kDa dystrophin-associated glycoprotein;A3b;Beta-sarcoglycan;cDNA FLJ57888, highly similar to Beta-sarcoglycan;cDNA FLJ75413, highly similar to Homo sapiens sarcoglycan, beta (43kDa dystrophin-associated glycoprotein) (SGCB), mRNA;Sarcoglycan, beta (43kDa dystrophin-associated glycoprotein);Sarcoglycan, beta (43kDa dystrophin-associated glycoprotein), isoform CRA_a;SGCB protein	SGCB;hCG_20638	4	4	0.93058	0.94757
IPI00550689;IPI00910144	UPF0027 protein C22orf28;cDNA FLJ58027	C22orf28;HSPC117	22	22	0.93068	0.97383
IPI00220308;IPI00414431;IPI00304755;IPI00220314;IPI00220312;IPI00922689;IPI00220311;IPI00220310;IPI00414202	Merlin;Moesin-ezrin-radixin-like protein;Neurofibromin-2;Schwannomerlin;Schwannomin;cDNA FLJ61733, highly similar to Merlin	NF2;SCH	16	16	0.93069	0.89228
IPI00032409;IPI00477441;IPI00477454	Endosomal adaptor protein p14;Late endosomal/lysosomal Mp1-interacting protein;Mitogen-activated protein-binding protein-interacting protein;Roadblock domain-containing protein 3;Mitogen-activated protein-binding protein-interacting protein (MAPBPIP)	HSPC003;MAPBPIP;ROBLD3;RP11-336K24.9;RP11-336K24.9-002	6	6	0.93074	1.0188
IPI00332371;IPI00925520	6-phosphofructokinase, liver type;Phosphofructo-1-kinase isozyme B;Phosphofructokinase 1;Phosphohexokinase;cDNA FLJ30173 fis, clone BRACE2000969, highly similar to 6-phosphofructokinase, liver type (EC 2.7.1.11);cDNA FLJ61026, highly similar to Homo sapiens phosphofructokinase, liver (PFKL), transcript variant 1, mRNA;Putative uncharacterized protein DKFZp686L2097;PFKL protein;Putative uncharacte…	PFKL;DKFZp686L2097;DKFZp686G1648	31	30	0.93078	1.0983
IPI00328306;IPI00953423	Zinc finger CCCH domain-containing protein 11A;cDNA FLJ58196, highly similar to Zinc finger CCCH domain-containing protein 11A;ZC3H11A protein	KIAA0663;ZC3H11A;ZC3HDC11A	4	4	0.93088	0.91208
IPI00031629;IPI00922315;IPI00917911	HTPHLP;Phosducin-like protein 3;PhPL3;Viral IAP-associated factor 1;cDNA FLJ51322, highly similar to Phosducin-like protein 3	PDCL3;VIAF1	10	10	0.93091	0.91995
IPI00873328;IPI00009444;IPI00796313;IPI00472168;IPI00790114	39S ribosomal protein L27, mitochondrial	HSPC250;MRPL27	5	5	0.931	0.91495
IPI00289807;IPI00953549;IPI00301719	Mitochondrial tRNA nucleotidyl transferase, CCA-adding;mt CCA-adding enzyme;mt tRNA adenylyltransferase;mt tRNA CCA-diphosphorylase;mt tRNA CCA-pyrophosphorylase;tRNA-nucleotidyltransferase 1, mitochondrial;Putative uncharacterized protein TRNT1	CGI-47;TRNT1	8	8	0.93111	1.113
IPI00399053;IPI00793724;IPI00414976	NADH dehydrogenase [ubiquinone] 1 alpha subcomplex assembly factor 3;C3orf60 protein;Chromosome 3 open reading frame 60, isoform CRA_c;Putative uncharacterized protein DKFZp564J0123	C3orf60;NDUFAF3;hCG_96422;DKFZp564J0123	3	3	0.93119	0.87858
IPI00023532;IPI00916831;IPI00103027;IPI00917040;IPI00926880	cDNA FLJ59743, weakly similar to Mus musculus spermatogenesis associated, serine-rich 2 (Spats2), mRNA;cDNA FLJ59751, weakly similar to Mus musculus spermatogenesis associated, serine-rich 2 (Spats2), mRNA;DNA polymerase-transactivated protein 6;SPATS2-like protein;DNA polymerase-transactivated protein 6, isoform CRA_b;Putative uncharacterized protein SPATS2L	DNAPTP6;SP1224;SPATS2L;hCG_1811464	14	14	0.93129	0.94724
IPI00219526;IPI00217872	Glucose phosphomutase 1;Phosphoglucomutase-1;cDNA FLJ50439, highly similar to Phosphoglucomutase-1 (EC 5.4.2.2);cDNA FLJ51818, highly similar to Phosphoglucomutase-1 (EC 5.4.2.2);cDNA FLJ50606, highly similar to Phosphoglucomutase-1 (EC 5.4.2.2);Phosphoglucomutase 1;cDNA FLJ50663, highly similar to Phosphoglucomutase-1 (EC 5.4.2.2)	PGM1;phosphoglucomutase 1/ PGM1	31	31	0.9313	1.2614
IPI00014307;IPI00398737;IPI00917592	Myotubularin-related protein 2;cDNA FLJ76292, highly similar to Homo sapiens myotubularin related protein 2 (MTMR2), transcript variant 1, mRNA;cDNA FLJ54325, highly similar to Myotubularin-related protein 2 (EC 3.1.3.-);cDNA FLJ54080, highly similar to Myotubularin-related protein 2 (EC 3.1.3.-);Myotubularin related protein 2, isoform CRA_a;Putative uncharacterized protein MTMR2	KIAA1073;MTMR2;hCG_21453	2	2	0.93153	1.0428
IPI00383046	Carboxymethylenebutenolidase homolog;cDNA, FLJ96437	CMBL	5	5	0.93153	0.83302
IPI00011285;IPI00910547	Calcium-activated neutral proteinase 1;Calpain mu-type;Calpain-1 catalytic subunit;Calpain-1 large subunit;Cell proliferation-inducing gene 30 protein;Micromolar-calpain;cDNA, FLJ96627, highly similar to Homo sapiens calpain 1, (mu/I) large subunit (CAPN1), mRNA;Putative uncharacterized protein CAPN1;cDNA FLJ53224, highly similar to Calpain-1 catalytic subunit (EC 3.4.22.52)	CANPL1;CAPN1;PIG30	38	38	0.93155	0.97529
IPI00024642;IPI00743775	Coiled-coil domain-containing protein 47	CCDC47;GK001;MSTP041;PSEC0077	18	18	0.93155	0.94501
IPI00003925;IPI00549885;IPI00946404;IPI00947129;IPI00798351	Pyruvate dehydrogenase E1 component subunit beta, mitochondrial;cDNA FLJ52988, highly similar to Pyruvate dehydrogenase E1 component subunit beta, mitochondrial (EC 1.2.4.1);Putative uncharacterized protein PDHB	PDHB;PHE1B	15	15	0.9316	0.89454
IPI00017619;IPI00883997	Coiled-coil domain-containing protein 19, mitochondrial;Nasopharyngeal epithelium-specific protein 1;cDNA FLJ77178;CCDC19 protein;Putative uncharacterized protein CCDC19	CCDC19;NESG1	2	2	0.9316	1.0796
IPI00219025	Glutaredoxin-1;Thioltransferase-1	GLRX;GRX	3	3	0.93162	1.0059
IPI00140420;IPI00910438	100 kDa coactivator;EBNA2 coactivator p100;p100 co-activator;Staphylococcal nuclease domain-containing protein 1;Tudor domain-containing protein 11;cDNA, FLJ92620, highly similar to Homo sapiens staphylococcal nuclease domain containing 1 (SND1),mRNA;cDNA FLJ39264 fis, clone OCBBF2009603, highly similar to Staphylococcal nuclease domain-containing protein 1;EBNA-2 co-activator variant;cDNA FLJ545…	SND1;TDRD11	55	55	0.93164	1.0032
IPI00102291;IPI00917461;IPI00917287	Down-regulated by CTNNB1 protein A;Hyccin;Protein FAM126A;Putative uncharacterized protein FAM126A	DRCTNNB1A;FAM126A	2	2	0.93169	1.071
IPI00787501;IPI00746254;IPI00554649;IPI00647200;IPI00894238;IPI00937313;IPI00942896;IPI00941681;IPI00743619;IPI00952659;IPI00894144;IPI00893720	cDNA FLJ56391, highly similar to Cysteine protease ATG4B (EC 3.4.22.-);cDNA, FLJ79066, highly similar to Cysteine protease ATG4B (EC 3.4.22.-);AUT-like 1 cysteine endopeptidase;Autophagin-1;Autophagy-related cysteine endopeptidase 1;Autophagy-related protein 4 homolog B;Cysteine protease ATG4B;Putative uncharacterized protein ATG4B;cDNA FLJ55469, highly similar to Cysteine protease ATG4B (EC 3.4.…	APG4B;ATG4B;AUTL1;KIAA0943	4	4	0.93175	0.94612
IPI00002922;IPI00922336;IPI00640917;IPI00218132	F-box-like/WD repeat-containing protein TBL1XR1;Nuclear receptor corepressor/HDAC3 complex subunit TBLR1;TBL1-related protein 1;Transducin beta-like 1X-related protein 1;cDNA FLJ55712, highly similar to F-box-like/WD repeat protein TBL1XR1;F-box-like/WD repeat-containing protein TBL1X;SMAP55;Transducin beta-like protein 1X;Transducin-beta-like protein 1, X-linked;Transducin beta-like 1X variant	IRA1;TBL1XR1;TBLR1;TBL1;TBL1X	8	8	0.93176	0.85115
IPI00028091	Actin-like protein 3;Actin-related protein 3;cDNA FLJ51082, highly similar to Actin-like protein 3;cDNA FLJ52521, highly similar to Actin-like protein 3;cDNA FLJ51148, highly similar to Actin-like protein 3;cDNA FLJ52434, highly similar to Actin-like protein 3;cDNA, FLJ79112, highly similar to Actin-like protein 3;cDNA, FLJ79295, highly similar to Actin-like protein 3;ARP3 actin-related protein 3…	ACTR3;ARP3;hCG_26669	25	25	0.93185	1.1373
IPI00299299	Heat shock 70 kDa protein 13;Microsomal stress-70 protein ATPase core;Stress-70 protein chaperone microsome-associated 60 kDa protein;cDNA FLJ46699 fis, clone TRACH3013700, highly similar to Stress 70 protein chaperonemicrosome-associated 60 kDa protein;cDNA FLJ54131, highly similar to Stress 70 protein chaperone microsome-associated 60 kDa protein;Stress 70 protein chaperone, microsome-associate…	HSPA13;STCH	7	7	0.93185	0.93671
IPI00170796;IPI00798102;IPI00184284	PEP11 homolog;Vacuolar protein sorting-associated protein 29;Vesicle protein sorting 29;Putative uncharacterized protein DKFZp667O202	DC15;DC7;MDS007;VPS29;DKFZp667O202	9	9	0.93219	0.93628
IPI00012535	DnaJ homolog subfamily A member 1;DnaJ protein homolog 2;Heat shock 40 kDa protein 4;Heat shock protein J2;HSDJ;Human DnaJ protein 2;cDNA FLJ52352, highly similar to DnaJ homolog subfamily A member 1;cDNA FLJ76588, highly similar to Homo sapiens DnaJ (Hsp40) homolog, subfamily A, member 1 (DNAJA1), mRNA;DnaJ (Hsp40) homolog, subfamily A, member 1;DnaJ (Hsp40) homolog, subfamily A, member 1, isofo…	DNAJ2;DNAJA1;HDJ2;HSJ2;HSPF4;hCG_30269;RP11-54K16.1-001	13	13	0.9323	0.89619
IPI00014587;IPI00790571;IPI00945731;IPI00216393;IPI00945566;IPI00946844	Clathrin light chain A;cDNA FLJ60566, highly similar to Clathrin light chain A;Putative uncharacterized protein CLTA	CLTA	4	4	0.9323	0.94927
IPI00554590	Rab3 GTPase-activating protein 150 kDa subunit;Rab3 GTPase-activating protein non-catalytic subunit;Rab3-GAP p150;Rab3-GAP regulatory subunit;RGAP-iso;cDNA FLJ78421, highly similar to Homo sapiens RAB3 GTPase activating protein subunit 2 (non-catalytic) (RAB3GAP2), mRNA;RAB3 GTPase activating protein subunit 2 (Non-catalytic);cDNA FLJ14579 fis, clone NT2RM4001203, highly similar to Rab3 GTPase-ac…	KIAA0839;RAB3GAP2;hCG_25741	24	24	0.9324	1.0015
IPI00002535	13 kDa FK506-binding protein;FK506-binding protein 2;Immunophilin FKBP13;Peptidyl-prolyl cis-trans isomerase FKBP2;Rotamase;FK506 binding protein 2, 13kDa;FK506 binding protein 2, 13kDa, isoform CRA_a;FKBP2 protein	FKBP13;FKBP2;hCG_21364	9	9	0.93251	0.93277
IPI00022265;IPI00909940	Coiled-coil domain-containing protein 22;cDNA FLJ56537, highly similar to Coiled-coil domain-containing protein 22;cDNA, FLJ79274, highly similar to Coiled-coil domain-containing protein 22;cDNA FLJ60123, highly similar to Coiled-coil domain-containing protein 22	CCDC22;CXorf37;JM1	22	22	0.93258	1.0292
IPI00154567;IPI00335497;IPI00827778;IPI00828067	Spermatogenesis-associated protein 20;Sperm-specific protein 411;cDNA FLJ77675;cDNA FLJ35412 fis, clone SMINT2000441, highly similar to Homo sapiens spermatogenesis associated 20 (SPATA20), mRNA;cDNA FLJ43819 fis, clone TESTI4001925, highly similar to Homo sapiens spermatogenesis associated 20 (SPATA20), mRNA;cDNA: FLJ21969 fis, clone HEP05692	SPATA20	3	3	0.93278	0.86181
IPI00552407;IPI00414591;IPI00183018;IPI00922235;IPI00909269	Flavoprotein oxidoreductase;Protein MICAL-2;cDNA FLJ61246, highly similar to Protein MICAL-2;cDNA FLJ58714, highly similar to Protein MICAL-2;cDNA FLJ58307, moderately similar to Protein MICAL-2	MICAL2PV1;KIAA0750;MICAL2;MICAL2PV2	16	14	0.93284	0.99266
IPI00216026;IPI00455531;IPI00737171;IPI00917420;IPI00902560;IPI00888783;IPI00024145;IPI00647902;IPI00647442	Outer mitochondrial membrane protein porin 2;Voltage-dependent anion-selective channel protein 2;cDNA FLJ60120, highly similar to Voltage-dependent anion-selective channel protein 2;cDNA, FLJ78818, highly similar to Voltage-dependent anion-selective channel protein 2;Voltage-dependent anion channel 2	VDAC2;RP11-375G3.1-010;RP11-375G3.1-005	15	15	0.93291	1.0022
IPI00853278;IPI00873597	SLAIN motif-containing protein 2	KIAA1458;SLAIN2	7	7	0.93298	0.99291
IPI00016112	Melanoma-associated antigen MG50;p53-responsive gene 2 protein;Peroxidasin homolog;Vascular peroxidase 1	KIAA0230;MG50;PRG2;PXDN;VPO;VPO1	28	28	0.93306	1.1077
IPI00005979;IPI00654843;IPI00220232	eIF-2B GDP-GTP exchange factor subunit delta;Translation initiation factor eIF-2B subunit delta;Putative uncharacterized protein;Eukaryotic translation initiation factor 2B, subunit 4 delta, 67kDa, isoform CRA_e;Putative uncharacterized protein EIF2B4;EIF-2B-delta-like protein;Putative uncharacterized protein DKFZp586J0119	EIF2B4;EIF2BD;hCG_1784435;DKFZp586J0119	11	11	0.93314	0.86786
IPI00165651;IPI00874264;IPI00791417;IPI00792747;IPI00440176	Endoplasmic reticulum-Golgi intermediate compartment protein 2;Cd002 protein	CDA14;ERGIC2;ERV41;PTX1	4	4	0.93319	0.87086
IPI00434390;IPI00434389	Activating signal cointegrator 1 complex subunit 1;ASC-1 complex subunit p50;Trip4 complex subunit p50;cDNA FLJ55237, highly similar to Homo sapiens activating signal cointegrator 1 complex subunit 1 (ASCC1), mRNA;cDNA FLJ39090 fis, clone NT2RP7019445, highly similar to Activating signal cointegrator 1 complex subunit 1	ASCC1;CGI-18	5	5	0.9332	1.1865
IPI00024157	25 kDa FK506-binding protein;FK506-binding protein 3;Immunophilin FKBP25;Peptidyl-prolyl cis-trans isomerase FKBP3;Rapamycin-selective 25 kDa immunophilin;Rotamase;FK506-binding protein 3 variant	FKBP25;FKBP3	10	10	0.93336	0.97307
IPI00073779;IPI00789834;IPI00168292;IPI00789140	28S ribosomal protein S28, mitochondrial;28S ribosomal protein S35, mitochondrial;Putative uncharacterized protein MRPS35	HDCMD11P;MDS023;MRPS28;MRPS35;PSEC0213	4	4	0.9334	0.70199
IPI00647400	Putative uncharacterized protein RNPEP	RNPEP	2	2	0.93353	0.90988
IPI00743931;IPI00941614;IPI00916299	Golgi phosphoprotein 6;Golgi reassembly-stacking protein 2;Golgi reassembly-stacking protein of 55 kDa;p59;cDNA FLJ59712, highly similar to Golgi reassembly-stacking protein 2;cDNA FLJ55810, highly similar to Golgi reassembly-stacking protein 2;cDNA FLJ55232, highly similar to Golgi reassembly-stacking protein 2;cDNA FLJ54595, highly similar to Golgi reassembly-stacking protein 2	GOLPH6;GORASP2	9	9	0.93387	0.82412
IPI00026216	Puromycin-sensitive aminopeptidase;cDNA FLJ38558 fis, clone HCHON2003327, highly similar to Puromycin-sensitive aminopeptidase;cDNA FLJ39390 fis, clone PLACE6004219, highly similar to Puromycin-sensitive aminopeptidase;cDNA FLJ56052, highly similar to Puromycin-sensitive aminopeptidase (EC 3.4.11.-);cDNA FLJ53310, highly similar to Puromycin-sensitive aminopeptidase (EC 3.4.11.-);cDNA FLJ53354, h…	NPEPPS;PSA	42	42	0.93388	0.86196
IPI00015897;IPI00885057	CHORD domain-containing protein 1;Cysteine and histidine-rich domain-containing protein 1;Uncharacterized bone marrow protein BM028	CHORDC1;CHP1	11	11	0.93397	0.89466
IPI00062469;IPI00792839	Transmembrane protein 49;Vacuole membrane protein 1;cDNA FLJ52586, highly similar to Homo sapiens transmembrane protein 49 (TMEM49), mRNA;cDNA FLJ50453, highly similar to Homo sapiens transmembrane protein 49 (TMEM49), mRNA;cDNA FLJ50508, highly similar to Homo sapiens transmembrane protein 49 (TMEM49), mRNA;Transmembrane protein 49, isoform CRA_c;cDNA FLJ50706, highly similar to Homo sapiens tra…	HSPC292;TDC1;TMEM49;VMP1;hCG_32729	2	2	0.93409	0.81254
IPI00030781;IPI00795482;IPI00218188	Signal transducer and activator of transcription 1-alpha/beta;Transcription factor ISGF-3 components p91/p84	STAT1	43	43	0.93434	0.75402
IPI00005260;IPI00783948	Proteasome activator complex subunit 4;Proteasome activator PA200	KIAA0077;PSME4	11	11	0.93435	0.84281
IPI00156032;IPI00942884	HIV-1 Rev-binding protein 2;KRR1 small subunit processome component homolog;Rev-interacting protein 1;KRR1 protein;cDNA, FLJ94276, highly similar to Homo sapiens HIV-1 rev binding protein 2 (HRB2), mRNA;HRB2 variant B;cDNA FLJ57399, highly similar to HIV-1 Rev-binding protein 2	HRB2;KRR1	4	4	0.93437	0.77738
IPI00022774	15S Mg(2+)-ATPase p97 subunit;Transitional endoplasmic reticulum ATPase;Valosin-containing protein;VCP protein;Putative uncharacterized protein DKFZp434K0126	VCP;DKFZp434K0126	58	58	0.93463	1.0355
IPI00374272;IPI00895898	UPF0600 protein C5orf51;Putative uncharacterized protein C5orf51	C5orf51	3	3	0.93468	1.0132
IPI00032823;IPI00552556;IPI00642493;IPI00552886	3-5 exoribonuclease CSL4 homolog;Exosome component 1;Exosomal core protein CSL4	CGI-108;CSL4;EXOSC1;RP11-452K12.9;RP11-452K12.9-008;RP11-452K12.9-009;RP11-452K12.9-004	2	2	0.93469	0.69093
IPI00793132;IPI00028027	cDNA FLJ78285, highly similar to Homo sapiens gasdermin domain containing 1, mRNA;Gasdermin domain-containing protein 1;Gasdermin-D;cDNA FLJ38897 fis, clone NOVAR2000412, highly similar to Gasdermin domain-containing protein 1;Gasdermin domain containing 1, isoform CRA_c;cDNA FLJ41991 fis, clone SPLEN2016678, highly similar to Gasdermin domain-containing protein 1	DFNA5L;FKSG10;GSDMD;GSDMDC1;hCG_32063	4	4	0.93481	0.6572
IPI00100030;IPI00922696;IPI00401043;IPI00922677;IPI00942773;IPI00401041	GPI transamidase component PIG-T;Phosphatidylinositol-glycan biosynthesis class T protein;cDNA FLJ51130, highly similar to GPI transamidase component PIG-T;cDNA FLJ50975, highly similar to GPI transamidase component PIG-T;Phosphatidylinositol glycan, class T, isoform CRA_d;cDNA FLJ53822, highly similar to GPI transamidase component PIG-T;cDNA FLJ57311, highly similar to GPI transamidase component…	CGI-06;PIGT;PSEC0163;UNQ716/PRO1379;hCG_38369	9	9	0.93496	0.85069
IPI00377128;IPI00412277;IPI00026036;IPI00377129;IPI00795254;IPI00084071;IPI00953307;IPI00307553	Dipeptidyl peptidase 8;Dipeptidyl peptidase IV-related protein 1;Dipeptidyl peptidase VIII;Prolyl dipeptidase DPP8;cDNA FLJ77467, highly similar to Homo sapiens dipeptidylpeptidase 8 (DPP8), transcript variant 3, mRNA;cDNA FLJ56045, highly similar to Dipeptidyl peptidase 8 (EC 3.4.14.5);cDNA FLJ60979, highly similar to Dipeptidyl peptidase 8 (EC 3.4.14.5);Putative uncharacterized protein DPP8	DPP8;DPRP1;MSTP097;MSTP135;MSTP141	4	4	0.93499	1.1147
IPI00185661;IPI00741133	Deubiquitinating enzyme 32;Renal carcinoma antigen NY-REN-60;Ubiquitin carboxyl-terminal hydrolase 32;Ubiquitin thioesterase 32;Ubiquitin-specific-processing protease 32;USP32 protein;Ubiquitin specific protease 32	USP10;USP32	3	3	0.93513	0.93112
IPI00028099	Choroideraemia protein;Rab escort protein 1;Rab proteins geranylgeranyltransferase component A 1;TCD protein;cDNA FLJ78016, highly similar to Homo sapiens choroideremia (Rab escort protein 1) (CHM), transcript variant, mRNA;cDNA FLJ58404, highly similar to Rab proteins geranylgeranyltransferase component A 1	CHM;REP1;TCD	9	9	0.93517	0.83661
IPI00926109;IPI00411733;IPI00927809;IPI00477295	DEAH box protein 30;Putative ATP-dependent RNA helicase DHX30;Putative uncharacterized protein DHX30	DDX30;DHX30;KIAA0890	24	24	0.9352	0.95013
IPI00658210;IPI00937128;IPI00792902;IPI00791758;IPI00953242;IPI00658079	p80;USP1-associated factor 1;WD repeat endosomal protein;WD repeat-containing protein 48;Putative uncharacterized protein WDR48	KIAA1449;UAF1;WDR48	6	6	0.93528	0.89381
IPI00021167;IPI00718940;IPI00719567;IPI00916597	Interferon-inducible double stranded RNA-dependent protein kinase activator A;PKR-associated protein X;PKR-associating protein X;Protein activator of the interferon-induced protein kinase;Protein kinase, interferon-inducible double stranded RNA-dependent activator;Putative uncharacterized protein PRKRA;cDNA FLJ60590, highly similar to Interferon-inducible double strandedRNA-dependent protein kina…	HSD14;HSD-14;PACT;PRKRA;RAX	8	8	0.93534	0.94686
IPI00172580;IPI00940095;IPI00386702	Nucleoporin 54kDa variant;54 kDa nucleoporin;Nucleoporin p54;cDNA FLJ60840, highly similar to Nucleoporin p54;cDNA FLJ52746, highly similar to Nucleoporin p54	NUP54	8	8	0.9355	0.73602
IPI00002506;IPI00909046;IPI00909749	Asparagine-linked glycosylation protein 5 homolog;Dolichyl-phosphate beta-glucosyltransferase;cDNA FLJ54134, highly similar to Dolichyl-phosphate beta-glucosyltransferase (EC 2.4.1.117);cDNA FLJ56758, highly similar to Dolichyl-phosphate beta-glucosyltransferase (EC 2.4.1.117)	ALG5;HSPC149	6	6	0.93553	0.88118
IPI00241860	Mitochondrial intermediate peptidase	MIP;MIPEP	6	6	0.93557	0.71014
IPI00304227;IPI00909283;IPI00293539	Cadherin-11;OSF-4;Osteoblast cadherin;Cadherin 11, type 2 isoform 1 preproprotein variant;Cadherin 11, type 2, OB-cadherin (Osteoblast);Cadherin 11, type 2, OB-cadherin (Osteoblast), isoform CRA_c;cDNA FLJ58514, highly similar to Cadherin-11	CDH11;hCG_26636	14	14	0.93558	0.78595
IPI00164672;IPI00795655;IPI00947313;IPI00946212;IPI00795165	mRNA-decapping enzyme 1A;Smad4-interacting transcriptional co-activator;Transcription factor SMIF;Putative uncharacterized protein DCP1A;Putative uncharacterized protein Nbla00360;cDNA FLJ53884, highly similar to mRNA decapping enzyme 1A (EC 3.-.-.-)	DCP1A;SMIF;Nbla00360	2	2	0.93561	0.84483
IPI00305438;IPI00305439;IPI00430772	Vacuolar protein sorting-associated protein 16 homolog;VPS16 protein;Vacuolar protein sorting 16 homolog (S. cerevisiae)	VPS16;RP11-12M19.2-006	17	17	0.93585	0.84066
IPI00413293;IPI00940790;IPI00902990	cDNA FLJ56343, highly similar to Torsin A;Torsin family 1, member A (Torsin A), isoform CRA_a;Dystonia 1 protein;Torsin family 1 member A;Torsin-1A;cDNA FLJ31500 fis, clone NT2NE2005517, highly similar to Torsin A	hCG_30595;TOR1A;DQ2;DYT1	5	5	0.93585	0.82544
IPI00024920	ATP synthase subunit delta, mitochondrial;F-ATPase delta subunit	ATP5D	3	3	0.93589	0.89375
IPI00002857;IPI00221143;IPI00221142;IPI00945296;IPI00221141;IPI00946109	Cytokine suppressive anti-inflammatory drug-binding protein;MAP kinase MXI2;MAX-interacting protein 2;Mitogen-activated protein kinase 14;Mitogen-activated protein kinase p38 alpha;SAPK2A;Mitogen-activated protein kinase 14 isoform 4;Protein-serine/threonine kinase;cDNA FLJ58214, highly similar to Mitogen-activated protein kinase 14 (EC2.7.11.24);Mitogen-activated protein kinase 14 isoform 5	CSBP;CSBP1;CSBP2;CSPB1;MAPK14;MXI2	9	9	0.93601	1.0003
IPI00295772;IPI00925291;IPI00926839	CYPLI;Cytochrome P450 51A1;Cytochrome P450-14DM;Cytochrome P450LI;Lanosterol 14-alpha demethylase;Sterol 14-alpha demethylase;CYP51A1 protein;cDNA FLJ34004 fis, clone FCBBF1000232, highly similar to Cytochrome P450 51A1 (EC 1.14.13.70)	CYP51;CYP51A1	11	11	0.93605	0.92662
IPI00386516;IPI00939709;IPI00024660;IPI00420088;IPI00643007	cDNA FLJ32696 fis, clone TESTI2000358;cDNA FLJ77725;IST1 homolog;Putative MAPK-activating protein PM28;cDNA FLJ78449;cDNA FLJ52560;cDNA FLJ59095	IST1;KIAA0174	9	9	0.93629	0.84213
IPI00328867;IPI00641230	pp60c-src;Proto-oncogene c-Src;Proto-oncogene tyrosine-protein kinase Src;Tyrosine kinase pp60c-src;cDNA FLJ14219 fis, clone NT2RP3003800, highly similar to Rattus norvegicus tyrosine protein kinase pp60-c-src mRNA	SRC;SRC1	12	7	0.93691	1.0313
IPI00298520;IPI00514053;IPI00915422	Archain 1, isoform CRA_a;Coatomer subunit delta variant 2;Putative uncharacterized protein DKFZp686M09245;Archain;Coatomer subunit delta;Delta-coat protein;Archain 1, isoform CRA_b;cDNA, FLJ92603, Homo sapiens archain 1 (ARCN1), mRNA;Coatomer subunit delta variant 1;cDNA FLJ51620, highly similar to Coatomer subunit delta	ARCN1;hCG_40220;DKFZp686M09245;COPD	33	33	0.93697	1.0194
IPI00328753;IPI00909030;IPI00337736;IPI00783726	CG-1 antigen;Kinectin;Kinesin receptor;Rhabdomyosarcoma antigen MU-RMS-40.19;cDNA FLJ61494, highly similar to Kinectin;KTN1 protein;cDNA FLJ31308 fis, clone LIVER1000139, highly similar to Kinectin;cDNA FLJ43510 fis, clone PERIC2003720, highly similar to Kinectin;cDNA FLJ55573, highly similar to Kinectin;Kinectin 1 (Kinesin receptor)	CG1;KIAA0004;KTN1	62	62	0.93699	1
IPI00328715	3D3/LYRIC;Astrocyte elevated gene-1 protein;Lysine-rich CEACAM1 co-isolated protein;Metadherin;Metastasis adhesion protein;Protein LYRIC	AEG1;LYRIC;MTDH	21	21	0.93704	1.0547
IPI00013271;IPI00902975;IPI00909815;IPI00940349	Degradation in endoplasmic reticulum protein 1;Der1-like protein 1;Derlin-1;cDNA FLJ57771, highly similar to Derlin-1;cDNA FLJ42092 fis, clone TESOP2002273, highly similar to Derlin-1	DER1;DERL1;UNQ243/PRO276	5	5	0.93708	0.83315
IPI00217952;IPI00299506	D-fructose-6-phosphate amidotransferase 1;Glucosamine--fructose-6-phosphate aminotransferase [isomerizing] 1;Glutamine:fructose 6 phosphate amidotransferase 1;Hexosephosphate aminotransferase 1	GFAT;GFPT;GFPT1	45	38	0.93715	1.0083
IPI00017469	Sepiapterin reductase;Putative uncharacterized protein SPR;Sepiapterin Reductase	SPR	5	5	0.93719	0.82729
IPI00021263;IPI00789337	14-3-3 protein zeta/delta;Protein kinase C inhibitor protein 1;cDNA, FLJ79516, highly similar to 14-3-3 protein zeta/delta;cDNA FLJ50142, highly similar to 14-3-3 protein zeta/delta (Protein kinase Cinhibitor protein 1);cDNA FLJ51775, highly similar to 14-3-3 protein zeta/delta;Tyrosine 3-monooxygenasea/tryptophan 5-monooxygenase activation protein zeta	YWHAZ	17	13	0.93726	1.039
IPI00024662	Antigen p25;Chromobox protein homolog 5;Heterochromatin protein 1 homolog alpha;CBX5 protein	CBX5;HP1A	3	3	0.9373	0.94336
IPI00006504;IPI00217227;IPI00332950;IPI00872304;IPI00747747;IPI00513887	eIF-2B GDP-GTP exchange factor subunit gamma;Translation initiation factor eIF-2B subunit gamma;cDNA FLJ12337 fis, clone MAMMA1002236, highly similar to TRANSLATION INITIATION FACTOR EIF-2B GAMMA SUBUNIT;EIF2B3 protein;Eukaryotic translation initiation factor 2B, subunit 3 gamma, 58kDa, isoform CRA_e;Eukaryotic translation initiation factor 2B, subunit 3 gamma, 58kDa	EIF2B3;hCG_18606;RP5-882O7.2-008;RP5-882O7.2-006	8	8	0.93732	0.80145
IPI00031023	Protein flightless-1 homolog;cDNA FLJ50778, highly similar to Protein flightless-1 homolog;cDNA FLJ51784, highly similar to Protein flightless-1 homolog;Flightless I homolog variant	FLII;FLIL	42	6	0.93738	0.92887
IPI00024919;IPI00374151	Antioxidant protein 1;HBC189;Peroxiredoxin III;Peroxiredoxin-3;Protein MER5 homolog;Thioredoxin-dependent peroxide reductase, mitochondrial;Peroxiredoxin 3 isoform a;Peroxiredoxin 3 isoform a variant;Humer	AOP1;PRDX3;mer5	7	7	0.93742	0.87065
IPI00943181;IPI00384051;IPI00746205;IPI00941428	Putative uncharacterized protein PSME2;11S regulator complex subunit beta;Activator of multicatalytic protease subunit 2;Proteasome activator 28 subunit beta;Proteasome activator complex subunit 2;Cell migration-inducing protein 22;PSME2 protein;Full-length cDNA clone CS0DJ015YJ12 of T cells (Jurkat cell line) of Homo sapiens (human)	PSME2	10	10	0.93758	0.84883
IPI00166785;IPI00922265	Membrane magnesium transporter 1;Transmembrane protein 32	MMGT1;TMEM32	2	2	0.93762	0.97089
IPI00293817;IPI00643239	Gamma-soluble NSF attachment protein;N-ethylmaleimide-sensitive factor attachment protein gamma;cDNA, FLJ95310, Homo sapiens N-ethylmaleimide-sensitive factor attachment protein,gamma (NAPG), mRNA;NAPG protein;N-ethylmaleimide-sensitive factor attachment protein, gamma, isoform CRA_b;cDNA FLJ61104, highly similar to Gamma-soluble NSF attachment protein	NAPG;SNAPG;hCG_37210	8	8	0.93772	0.93539
IPI00796333;IPI00465439	Fructose-bisphosphate aldolase A;Lung cancer antigen NY-LU-1;Muscle-type aldolase;Fructose-bisphosphate aldolase	ALDA;ALDOA	32	24	0.93782	1.0948
IPI00027350;IPI00909207;IPI00794777	Natural killer cell-enhancing factor B;Peroxiredoxin-2;PRP;Thiol-specific antioxidant protein;Thioredoxin peroxidase 1;Thioredoxin-dependent peroxide reductase 1;cDNA FLJ60461, highly similar to Peroxiredoxin-2 (EC 1.11.1.15);Peroxiredoxin 2, isoform CRA_a;Putative uncharacterized protein PRDX2	NKEFB;PRDX2;TDPX1;hCG_172488	11	11	0.93794	0.96921
IPI00017375	Protein transport protein Sec23A;SEC23-related protein A;cDNA FLJ45429 fis, clone BRHIP3039057, highly similar to Protein transport protein Sec23A;cDNA FLJ55960, highly similar to Protein transport protein Sec23A;cDNA FLJ53608, highly similar to Protein transport protein Sec23A	SEC23A	34	14	0.93806	1.0152
IPI00293350;IPI00937434;IPI00647395	Translin-associated factor X;Translin-associated protein X;cDNA, FLJ93547, Homo sapiens translin-associated factor X (TSNAX), mRNA;Translin-associated factor X, isoform CRA_c;Disrupted in schizophrenia 1 isoform 51;Disrupted in schizophrenia 1 isoform 47;Disrupted in schizophrenia 1 isoform 48;Disrupted in schizophrenia 1 isoform 53;Disrupted in schizophrenia 1 isoform 49;Disrupted in schizophren…	TRAX;TSNAX;hCG_14691;RP11-17H4.1-001;DISC1;RP11-17H4.1-003	9	9	0.93817	0.86998
IPI00294728;IPI00807343	DmX-like protein 1;DMXL1 protein	DMXL1;XL1	4	4	0.93833	0.79794
IPI00006957;IPI00339238;IPI00470418	Dehydrogenase/reductase SDR family member 7;Retinal short-chain dehydrogenase/reductase 4;Putative uncharacterized protein DKFZp564H1664	CGI-86;DHRS7;DHRS7A;RETSDR4;UNQ285/PRO3448;DKFZp564H1664	14	14	0.93841	0.89213
IPI00239077	Adenosine 5-monophosphoramidase;Histidine triad nucleotide-binding protein 1;Protein kinase C inhibitor 1;Protein kinase C-interacting protein 1	HINT;HINT1;PKCI1;PRKCNH1	6	6	0.93847	0.98631
IPI00237913;IPI00216974	ATPase class I type 8B member 3;Probable phospholipid-transporting ATPase IK;ATPase, Class I, type 8B, member 3, isoform CRA_b;Possible aminophospholipid translocase ATP8B3	ATP1K;ATP8B3;FOS37502_2;hCG_2004367	2	2	0.93854	0.99067
IPI00028493;IPI00218883;IPI00218881;IPI00952929;IPI00879496;IPI00954095	Tuberin;Tuberous sclerosis 2 protein;cDNA FLJ59538, highly similar to Tuberin	TSC2;TSC4	15	15	0.93867	0.93786
IPI00219774;IPI00063234;IPI00788668;IPI00789242	cAMP-dependent protein kinase type II-alpha regulatory subunit;cDNA FLJ75444, highly similar to Homo sapiens protein kinase, cAMP-dependent, regulatory, type II, alpha (PRKAR2A), mRNA;PRKAR2A protein;Protein kinase, cAMP-dependent, regulatory, type II, alpha;Protein kinase, cAMP-dependent, regulatory, type II, alpha, isoform CRA_b	PKR2;PRKAR2;PRKAR2A;hCG_1779456	16	16	0.93874	0.95998
IPI00017450;IPI00909065;IPI00911069	General transcription factor IIF 74 kDa subunit;General transcription factor IIF subunit 1;Transcription initiation factor IIF subunit alpha;Transcription initiation factor RAP74;GTF2F1 protein;cDNA FLJ54284, highly similar to Transcription initiation factor IIF alpha subunit (EC 2.7.11.1);cDNA FLJ50288, highly similar to Transcription initiation factor IIF alpha subunit (EC 2.7.11.1)	GTF2F1;RAP74	4	4	0.93889	0.89688
IPI00375142;IPI00749013;IPI00478393;IPI00026965;IPI00332376;IPI00939434;IPI00019932	Ubiquitin carrier protein D3;Ubiquitin-conjugating enzyme E2 D3;Ubiquitin-conjugating enzyme E2(17)KB 3;Ubiquitin-conjugating enzyme E2-17 kDa 3;Ubiquitin-protein ligase D3;Ubiquitin carrier protein D2;Ubiquitin-conjugating enzyme E2 D2;Ubiquitin-conjugating enzyme E2(17)KB 2;Ubiquitin-conjugating enzyme E2-17 kDa 2;Ubiquitin-protein ligase D2;Ubiquitin carrier protein	UBCH5C;UBE2D3;UBC4;UBCH5B;UBE2D2;hCG_26910;PUBC1	2	1	0.93953	0.86433
IPI00787089;IPI00953543;IPI00006702;IPI00178047;IPI00909575	Modulator of non-genomic activity of estrogen receptor;Proline-, glutamic acid- and leucine-rich protein 1;Transcription factor HMX3;Putative uncharacterized protein PELP1;cDNA FLJ75008, highly similar to Homo sapiens proline-, glutamic acid-, leucine-rich protein 1 (PELP1), mRNA;cDNA FLJ56414, highly similar to Homo sapiens proline-, glutamic acid-, leucine-rich protein 1 (PELP1), mRNA;Proline a…	HMX3;MNAR;PELP1	10	10	0.93955	0.93401
IPI00013004;IPI00418202;IPI00791490;IPI00216320	Pyridoxal kinase;Pyridoxine kinase	C21orf124;C21orf97;PDXK;PKH;PNK;PRED79	10	10	0.93962	1.0395
IPI00020436;IPI00930720;IPI00429190	GTP-binding protein YPT3;Ras-related protein Rab-11B;RAB11B protein;RAB11B, member RAS oncogene family;cDNA FLJ61134, highly similar to Ras-related protein Rab-11B;cDNA FLJ51542, highly similar to Ras-related protein Rab-11B;cDNA FLJ61136, highly similar to Ras-related protein Rab-11A	RAB11B;YPT3	14	3	0.93963	0.97902
IPI00009407	Defender against cell death 1;Dolichyl-diphosphooligosaccharide--protein glycosyltransferase subunit DAD1;Defender against cell death 1 variant	DAD1	4	4	0.9397	1.0287
IPI00412811	COMM domain-containing protein 10	COMMD10;HSPC305;PTD002	2	2	0.93975	0.89679
IPI00004353;IPI00793036;IPI00793076	General transcription factor IIA subunit 2;TFIIA p12 subunit;Transcription initiation factor IIA gamma chain;Transcription initiation factor IIA subunit 2;cDNA, FLJ92290, highly similar to Homo sapiens general transcription factor IIA, 2 (12kD subunit) (GTF2A2), mRNA;Putative uncharacterized protein GTF2A2	GTF2A2;TF2A2	2	2	0.93976	0.76254
IPI00465132;IPI00399318;IPI00399319	Coatomer subunit epsilon;Epsilon-coat protein;Epsilon subunit of coatomer protein complex isoform a variant;Epsilon-COP;cDNA, FLJ96293, Homo sapiens coatomer protein complex, subunit epsilon (COPE), mRNA;Epsilon COP;cDNA FLJ44512 fis, clone UTERU3001988, highly similar to Homo sapiens coatomer protein complex, subunit epsilon (COPE), transcript variant 2, mRNA;Coatomer protein complex, subunit ep…	COPE;hCG_2001439	12	12	0.93994	1.0436
IPI00144293;IPI00376222	Putative splicing factor YT521;YTH domain-containing protein 1	KIAA1966;YT521;YTHDC1	5	5	0.93999	1.0876
IPI00550232;IPI00942518;IPI00885004	Beta-xin;Cardiomyopathy-associated protein 3;Xeplin;Xin actin-binding repeat-containing protein 2	CMYA3;XIRP2	2	2	0.9402	1.1635
IPI00908725;IPI00328929;IPI00952968;IPI00293312;IPI00642285	cDNA FLJ61387, highly similar to Homo sapiens conserved nuclear protein NHN1 (NHN1), mRNA;Nuclear protein NHN1;Zinc finger CCCH domain-containing protein 18;Putative uncharacterized protein ZC3H18;cDNA FLJ34530 fis, clone HLUNG2008153, highly similar to Homo sapiens conserved nuclear protein NHN1 (NHN1), mRNA;cDNA FLJ36075 fis, clone TESTI2019729, highly similar to Homo sapiens conserved nuclear …	NHN1;ZC3H18;hCG_1983429	4	4	0.94029	1.0072
IPI00002853;IPI00556528	PP2A B subunit isoform B56-epsilon;PP2A B subunit isoform B-epsilon;PP2A B subunit isoform PR61-epsilon;PP2A B subunit isoform R5-epsilon;Serine/threonine-protein phosphatase 2A 56 kDa regulatory subunit epsilon isoform;cDNA FLJ60843, highly similar to Serine/threonine-protein phosphatase 2A 56 kDa regulatory subunit epsilon isoform;cDNA FLJ53109, highly similar to Serine/threonine-protein phosph…	PPP2R5E	10	10	0.94036	0.89204
IPI00029730;IPI00797749;IPI00644806;IPI00798227	Renal carcinoma antigen NY-REN-31;Syntaxin-4;cDNA FLJ34514 fis, clone HLUNG2006599, highly similar to Syntaxin-4;Putative uncharacterized protein STX4;Syntaxin 4A (Placental), isoform CRA_c;cDNA FLJ57517, highly similar to Syntaxin-4;Syntaxin 4A (Placental), isoform CRA_a	STX4;STX4A;hCG_21149	7	7	0.94042	0.90193
IPI00927682;IPI00014235	Putative uncharacterized protein RAB3GAP1;RAB3 GTPase-activating protein 130 kDa subunit;Rab3 GTPase-activating protein catalytic subunit;Rab3-GAP p130;RAB3GAP1 protein;RAB3 GTPase activating protein subunit 1;RAB3 GTPase activating protein subunit 1 (Catalytic), isoform CRA_d	RAB3GAP1;KIAA0066;RAB3GAP;hCG_25660	27	27	0.94049	0.95797
IPI00289499;IPI00925601	5-aminoimidazole-4-carboxamide ribonucleotide formyltransferase;AICAR transformylase;ATIC;Bifunctional purine biosynthesis protein PURH;IMP cyclohydrolase;IMP synthase;Inosinicase;Phosphoribosylaminoimidazolecarboxamide formyltransferase;cDNA, FLJ93545, highly similar to Homo sapiens 5-aminoimidazole-4-carboxamide ribonucleotide formyltransferase/IMP cyclohydrolase (ATIC), mRNA;5-aminoimidazole-4…	ATIC;OK/SW-cl.86;PURH;hCG_16691	36	36	0.9406	0.95039
IPI00026824	Heme oxygenase 2;cDNA FLJ36069 fis, clone TESTI2019406, highly similar to HEME OXYGENASE 2 (EC 1.14.99.3);Heme oxygenase (Decyclizing) 2 variant;HMOX2 protein	HMOX2;HO2	10	10	0.94067	0.94398
IPI00006205	Acetyl-coenzyme A transporter 1;Solute carrier family 33 member 1	ACATN;AT1;SLC33A1	4	4	0.94068	0.88977
IPI00031115	Golgin subfamily A member 1;Golgin-97;cDNA FLJ51573, highly similar to Golgin subfamily A member 1;Golgin 97 variant	GOLGA1	10	10	0.94068	0.98653
IPI00165547;IPI00641770;IPI00939510;IPI00002591	NPIK;Phosphatidylinositol 4-kinase beta;PI4K92	PI4KB;PIK4CB	8	8	0.94071	0.87519
IPI00299155;IPI00789638;IPI00790207;IPI00795606;IPI00792218;IPI00791083	Macropain subunit C9;Multicatalytic endopeptidase complex subunit C9;Proteasome component C9;Proteasome subunit alpha type-4;Proteasome subunit L;Proteasome subunit alpha type;Proteasome subunit beta type;PSMA4 protein	HC9;PSC9;PSMA4	10	10	0.9408	0.99203
IPI00221012;IPI00003964;IPI00874074	Deubiquitinating enzyme FAF-X;Fat facets in mammals;Fat facets protein-related, X-linked;Probable ubiquitin carboxyl-terminal hydrolase FAF-X;Ubiquitin thioesterase FAF-X;Ubiquitin-specific protease 9, X chromosome;Ubiquitin-specific-processing protease FAF-X;USP9X protein variant;USP9X protein;Deubiquitinating enzyme FAF-Y;Fat facets protein-related, Y-linked;Probable ubiquitin carboxyl-terminal…	DFFRX;FAM;USP9;USP9X;DFFRY;USP10;USP9Y	52	52	0.94083	0.94454
IPI00020418	p23;Ras-related protein R-Ras	RRAS	5	5	0.94105	0.97644
IPI00002070	Leucine-rich repeat-containing protein 8A;cDNA FLJ75179, highly similar to Homo sapiens leucine rich repeat containing 8 family, member A, mRNA;cDNA FLJ14589 fis, clone NT2RM4001876, weakly similar to RAS SUPPRESSOR PROTEIN 1;cDNA FLJ10337 fis, clone NT2RM2000714, weakly similar to RAS SUPPRESSOR PROTEIN 1	KIAA1437;LRRC8;LRRC8A;UNQ221/PRO247	11	10	0.94122	1.0925
IPI00657953;IPI00943836;IPI00479523;IPI00943984	PTPRF-interacting protein;Triple functional domain protein;cDNA FLJ57816, highly similar to Triple functional domain protein	TRIO	68	62	0.94138	1.054
IPI00008986;IPI00643866	4F2 light chain;CD98 light chain;Integral membrane protein E16;Large neutral amino acids transporter small subunit 1;L-type amino acid transporter 1;Solute carrier family 7 member 5;y+ system cationic amino acid transporter;Large neutral amino acids transporter 1;Solute carrier family 7 (Cationic amino acid transporter, y+ system), member 5;Sodium-independent neutral amino acid transporter LAT1	CD98LC;LAT1;MPE16;SLC7A5;lat1	7	7	0.94147	0.75121
IPI00748472;IPI00029175	Protein KIAA0196 variant;WASH complex subunit strumpellin;cDNA FLJ57526	KIAA0196	40	40	0.94171	0.93412
IPI00555565	Putative heat shock protein HSP 90-beta 4	HSP90AB4P	2	2	0.94172	1.0127
IPI00006471;IPI00922782	Maternal embryonic leucine zipper kinase;Protein kinase PK38;Maternal embryonic leucine zipper kinase v2;cDNA FLJ50445, highly similar to Maternal embryonic leucine zipper kinase (EC 2.7.11.1);Maternal embryonic luecine zipper kinase v3;Maternal embryonic luecine zipper kinase v4;cDNA FLJ50438, highly similar to Maternal embryonic leucine zipper kinase (EC 2.7.11.1);cDNA FLJ50443, highly similar …	KIAA0175;MELK;MELKv2;MELKv3;MELKV4	2	2	0.94173	1.0241
IPI00100199;IPI00917921	Cytochrome b reductase 1;Duodenal cytochrome b;Ferric-chelate reductase 3;cDNA FLJ56257, highly similar to Homo sapiens cytochrome b reductase 1 (CYBRD1), mRNA	CYBRD1;DCYTB;FRRS3	3	3	0.94205	1.0508
IPI00056478;IPI00186736;IPI00386204	CD81 partner 3;Glu-Trp-Ile EWI motif-containing protein 2;Immunoglobulin superfamily member 8;Keratinocytes-associated transmembrane protein 4;LIR-D1;Putative uncharacterized protein IGSF8;FLJ00271 protein	CD81P3;EWI2;IGSF8;KCT4;FLJ00271	3	3	0.94248	0.89352
IPI00791720;IPI00470771	Protein Smaug homolog 2;Sterile alpha motif domain-containing protein 4B;Sterile alpha motif domain containing 4B;Sterile alpha motif domain containing 4B, isoform CRA_c;SAMD4B protein;cDNA PSEC0178 fis, clone OVARC1000636, moderately similar to Sterile alpha motif domain containing protein 4;cDNA FLJ10211 fis, clone HEMBA1006377	SAMD4B;SMAUG2;hCG_43361	11	11	0.94279	1.1193
IPI00301609	Nercc1 kinase;Never in mitosis A-related kinase 9;NimA-related kinase 8;Serine/threonine-protein kinase Nek9;cDNA FLJ46860 fis, clone UTERU3010919, highly similar to Serine/threonine-protein kinase Nek9 (EC 2.7.11.1);NEK9 protein	KIAA1995;NEK8;NEK9;NERCC	17	17	0.9428	0.91258
IPI00020470;IPI00385086;IPI00953379;IPI00384012;IPI00385085;IPI00947497	Glycosyltransferase 8 domain-containing protein 1;Putative uncharacterized protein GLT8D1;MSTP139	AD-017;GALA4A;GLT8D1;MSTP137;UNQ572/PRO1134	2	2	0.94289	0.7907
IPI00020984;IPI00941747	cDNA FLJ55574, highly similar to Calnexin;Calnexin;IP90;Major histocompatibility complex class I antigen-binding protein p88;p90;cDNA FLJ54242, highly similar to Calnexin	CANX	37	18	0.94298	0.93854
IPI00031131;IPI00791304;IPI00929530	Adipocyte plasma membrane-associated protein;Protein BSCv;Chromosome 20 open reading frame 3	APMAP;C20orf3;UNQ1869/PRO4305;RP4-568C11.2-002	20	20	0.94305	0.99175
IPI00446875;IPI00552115;IPI00006438;IPI00853517;IPI00942583;IPI00383663	Endoplasmic reticulum-Golgi intermediate compartment protein 3;Serologically defined breast cancer antigen NY-BR-84;cDNA FLJ56701, highly similar to Endoplasmic reticulum-Golgi intermediate compartment protein 3;ERGIC and golgi 3;Endoplasmic reticulum-localized protein ERp43;ERGIC and golgi 3, isoform CRA_a;Putative uncharacterized protein	C20orf47;CGI-54;ERGIC3;ERV46;PRO0989;SDBCAG84;RP3-477O4.12-006;hCG_38214;RP3-477O4.12-017	5	5	0.94352	0.94005
IPI00478657;IPI00953465;IPI00940450;IPI00914953	G-rich sequence factor 1;cDNA FLJ30937 fis, clone FEBRA2007247, highly similar to G-rich sequence factor 1;cDNA FLJ42130 fis, clone TESTI2014716, highly similar to G-rich sequence factor 1;cDNA FLJ55473, highly similar to G-rich sequence factor 1;cDNA FLJ55466, highly similar to G-rich sequence factor 1;cDNA FLJ55240, highly similar to G-rich sequence factor 1;cDNA FLJ32329 fis, clone PROST200452…	GRSF1;hCG_17000	5	5	0.94371	1.0067
IPI00396231;IPI00747743;IPI00924523	Uncharacterized glycosyltransferase AER61;cDNA FLJ75139;cDNA FLJ61105, highly similar to Rattus norvegicus glycosyltransferase Aer61 (Aer61), mRNA;cDNA FLJ61055, highly similar to Rattus norvegicus glycosyltransferase Aer61 (Aer61), mRNA;cDNA FLJ33770 fis, clone BRHIP2000359, highly similar to Rattus norvegicus glycosyltransferase Aer61 (Aer61), mRNA	AER61;C3orf64	8	8	0.94393	1.208
IPI00828080;IPI00639996;IPI00479190;IPI00646915;IPI00220421;IPI00925583;IPI00640351;IPI00441964	Arf-GAP with Rho-GAP domain, ANK repeat and PH domain-containing protein 1;Centaurin-delta-2;ARAP1 protein;FLJ00357 protein	ARAP1;CENTD2;KIAA0782;FLJ00357	8	8	0.94393	0.65861
IPI00297333;IPI00644477	TBC1 domain family member 24;TBC1 domain family, member 24	KIAA1171;TBC1D24	9	9	0.94399	1.1077
IPI00018009	Enhancer of mRNA-decapping protein 3;LSM16 homolog;YjeF domain-containing protein 1;YjeF N-terminal domain-containing protein 2	EDC3;LSM16;PP844;YJDC;YJEFN2	6	6	0.94431	1.009
IPI00410485;IPI00796728;IPI00796238	Cutaneous T-cell lymphoma-associated antigen HD-CL-09;Dendritic cell-derived protein kinase;JNK/SAPK-inhibitory kinase;Jun kinase-inhibitory kinase;Kinase from chicken homolog A;Serine/threonine-protein kinase TAO3;Thousand and one amino acid protein 3;cDNA FLJ76732, highly similar to Homo sapiens TAO kinase 3 (TAOK3), mRNA;cDNA FLJ31808 fis, clone NT2RI2009269, highly similar to Serine/threonine…	DPK;JIK;KDS;MAP3K18;TAOK3	17	15	0.94438	0.93235
IPI00215998;IPI00749070;IPI00384548;IPI00791992;IPI00795720;IPI00795188;IPI00791162	CD63 antigen;Granulophysin;Lysosomal-associated membrane protein 3;Melanoma-associated antigen ME491;Ocular melanoma-associated antigen;OMA81H;Tetraspanin-30;Putative uncharacterized protein CD63;Lysosome-associated membrane protein-3 variant	CD63;MLA1;TSPAN30	4	4	0.94439	0.84845
IPI00549343	Cellubrevin;Synaptobrevin-3;Vesicle-associated membrane protein 3;cDNA, FLJ92013, Homo sapiens vesicle-associated membrane protein 3 (cellubrevin)(VAMP3), mRNA;VAMP3 protein;Vesicle-associated membrane protein 3 (Cellubrevin)	SYB3;VAMP3;hCG_21813	5	3	0.94451	0.99391
IPI00790175			2	2	0.94455	1.0559
IPI00741970;IPI00003016	Zinedin variant;Striatin-4;Zinedin;cDNA FLJ31732 fis, clone NT2RI2006856, highly similar to Striatin-4;cDNA FLJ59351, highly similar to Striatin-4	STRN4;ZIN	11	10	0.94467	0.97282
IPI00021440;IPI00930226	Actin, cytoplasmic 2;Actin, cytoplasmic 2, N-terminally processed;Gamma-actin;cDNA FLJ57283, highly similar to Actin, cytoplasmic 2	ACTB;ACTG;ACTG1	31	2	0.94471	1.112
IPI00219861;IPI00759646;IPI00893203;IPI00218847;IPI00952677;IPI00410615;IPI00382703	Adipocyte acid phosphatase;Low molecular weight cytosolic acid phosphatase;Low molecular weight phosphotyrosine protein phosphatase;Red cell acid phosphatase 1;Acid phosphatase 1 isoform c variant;Putative uncharacterized protein ACP1;Protein-tyrosine-phosphatase, isoform 3	ACP1	6	6	0.94474	0.86883
IPI00012831;IPI00935729	Hepatitis B virus X-interacting protein	HBXIP;XIP	2	2	0.94481	0.97475
IPI00029144;IPI00218930;IPI00944998	PP2A subunit B isoform PR72/PR130;PP2A subunit B isoform R3 isoform;PP2A subunit B isoforms B72/B130;PP2A subunit B isoforms B-PR72/PR130;Serine/threonine-protein phosphatase 2A 72/130 kDa regulatory subunit B;Serine/threonine-protein phosphatase 2A regulatory subunit B subunit alpha;PPP2R3A protein;cDNA, FLJ94988, highly similar to Homo sapiens protein phosphatase 2 (formerly 2A), regulatory sub…	PPP2R3;PPP2R3A	5	5	0.94488	1.0152
IPI00019427;IPI00215762	Exocyst complex component 1;Exocyst complex component Sec3;EXOC1 protein	BM-012;EXOC1;SEC3;SEC3L1	15	15	0.94489	0.90081
IPI00748640;IPI00219358;IPI00909433	cDNA FLJ56688, highly similar to Mannose-6-phosphate isomerase (EC 5.3.1.8);Mannose phosphate isomerase isoform;Mannose-6-phosphate isomerase;Phosphohexomutase;Phosphomannose isomerase;cDNA FLJ54812, moderately similar to Mannose-6-phosphate isomerase (EC 5.3.1.8)	MPI;PMI1	3	3	0.9449	0.91611
IPI00001676;IPI00290543	Nuclear protein localization protein 4 homolog;cDNA FLJ57969, highly similar to Nuclear protein localization protein 4 homolog	KIAA1499;NPL4;NPLOC4	22	22	0.94497	1.0141
IPI00925052;IPI00925334;IPI00554811;IPI00926054;IPI00790262;IPI00926232;IPI00386354	Putative uncharacterized protein ARPC4;Actin-related protein 2/3 complex subunit 4;Arp2/3 complex 20 kDa subunit;cDNA FLJ14048 fis, clone HEMBA1006650, weakly similar to ARP2/3 COMPLEX 20 KD SUBUNIT	ARPC4;ARC20	11	6	0.94514	1.149
IPI00103247;IPI00470410;IPI00745396	Heterogeneous nuclear ribonucleoprotein L-like;Stromal RNA-regulating factor;cDNA FLJ77927;Heterogeneous nuclear ribonucleoprotein L-like, isoform CRA_a;Putative uncharacterized protein HNRPLL;Stromal RNA regulating factor	BLOCK24;HNRPLL;SRRF;hCG_15881	10	10	0.94517	0.96437
IPI00554681;IPI00412545;IPI00946670;IPI00946103;IPI00946474	Complex I subunit B13;Complex I-13kD-B;NADH dehydrogenase [ubiquinone] 1 alpha subcomplex subunit 5;NADH-ubiquinone oxidoreductase 13 kDa-B subunit;Putative uncharacterized protein DKFZp781K1356;Putative uncharacterized protein NDUFA5	NDUFA5;DKFZp781K1356	4	4	0.94519	0.93976
IPI00000015;IPI00908618	Pre-mRNA-splicing factor SRP75;Splicing factor, arginine/serine-rich 4;SRP001LB;cDNA FLJ76859, highly similar to Homo sapiens splicing factor, arginine/serine-rich 4 (SFRS4), mRNA;Splicing factor, arginine/serine-rich 4, isoform CRA_b;Splicing factor, arginine/serine-rich 4 variant;cDNA FLJ50118, highly similar to Splicing factor, arginine/serine-rich 4	SFRS4;SRP75;hCG_23483	3	3	0.94529	0.97848
IPI00294578;IPI00218251	Protein-glutamine gamma-glutamyltransferase 2;Tissue transglutaminase;Transglutaminase C;Transglutaminase H;Transglutaminase-2;cDNA FLJ58187, highly similar to Protein-glutamine gamma-glutamyltransferase 2(EC 2.3.2.13);cDNA FLJ57198, highly similar to Protein-glutamine gamma-glutamyltransferase 2 (EC 2.3.2.13);TGM2 protein;Transglutaminase 2 (C polypeptide, protein-glutamine-gamma-glutamyltransfe…	TGM2;RP5-1054A22.2-004;DKFZp667H046	23	23	0.9455	2.3632
IPI00303476	ATP synthase subunit beta, mitochondrial;ATP synthase subunit beta	ATP5B;ATPMB;ATPSB	23	23	0.9455	0.94576
IPI00007935;IPI00553102;IPI00555593	Enigma homolog;Enigma-like PDZ and LIM domains protein;PDZ and LIM domain protein 5;cDNA FLJ54018, highly similar to PDZ and LIM domain protein 5;Putative uncharacterized protein LIM;PRO2489;cDNA FLJ61541, highly similar to Homo sapiens PDZ and LIM domain 5 (PDLIM5), transcript variant 2, mRNA	ENH;L9;PDLIM5;LIM	32	32	0.94559	1.2841
IPI00790739;IPI00017855;IPI00909879	Aconitase 2, mitochondrial;Aconitate hydratase, mitochondrial;Citrate hydro-lyase;cDNA, FLJ95737, highly similar to Homo sapiens aconitase 2, mitochondrial (ACO2), nuclear geneencoding mitochondrial protein, mRNA;cDNA FLJ60429, highly similar to Aconitate hydratase, mitochondrial (EC 4.2.1.3);cDNA FLJ54329, highly similar to Aconitate hydratase, mitochondrial(EC 4.2.1.3);cDNA FLJ52327, highly sim…	ACO2;RP3-347H13.8-002	33	33	0.94559	0.93532
IPI00853009;IPI00034015;IPI00218389;IPI00218388	50 kDa nuclear polyadenylated RNA-binding protein;Bruno-like protein 2;CUG triplet repeat RNA-binding protein 1;CUG-BP- and ETR-3-like factor 1;CUGBP Elav-like family member 1;Deadenylation factor CUG-BP;Embryo deadenylation element-binding protein homolog;RNA-binding protein BRUNOL-2;cDNA FLJ61559, highly similar to CUG triplet repeat RNA-binding protein 1	BRUNOL2;CELF1;CUGBP;CUGBP1;NAB50	4	4	0.94587	1.1168
IPI00306689	Glutamine-dependent NAD(+) synthetase;NAD(+) synthase [glutamine-hydrolyzing];NAD(+) synthetase 1;cDNA FLJ40627 fis, clone THYMU2014183, highly similar to Glutamine-dependent NAD(+) synthetase (EC 6.3.5.1);NAD synthetase 1, isoform CRA_a	NADSYN1;hCG_2016782	6	6	0.94593	0.89884
IPI00873767;IPI00375441;IPI00641948;IPI00644386;IPI00853059	DNA helicase V;Far upstream element-binding protein 1;cDNA FLJ59240, highly similar to Far upstream element-binding protein 1;cDNA FLJ61021, highly similar to Far upstream element-binding protein 1;Far upstream element-binding protein variant;FUBP1 protein;cDNA FLJ53425, highly similar to Far upstream element-binding protein 1;Putative uncharacterized protein FUBP1	FUBP1	20	20	0.94605	0.94637
IPI00332493;IPI00791133;IPI00790205	Pleckstrin homology domain-containing family O member 2;Pleckstrin homology domain-containing family Q member 1;cDNA FLJ38884 fis, clone MESAN2017152, highly similar to Homo sapiens PH domain-containing protein (pp9099), mRNA;Putative uncharacterized protein PLEKHO2	PLEKHO2;PLEKHQ1;PP9099	8	8	0.94626	0.95632
IPI00921428;IPI00020906;IPI00791997	cDNA FLJ54837, highly similar to Inositol monophosphatase (EC 3.1.3.25);Inositol monophosphatase 1;Inositol-1(or 4)-monophosphatase 1;Lithium-sensitive myo-inositol monophosphatase A1;cDNA FLJ58981, highly similar to Inositol monophosphatase (EC 3.1.3.25)	IMPA;IMPA1	12	12	0.94642	0.98558
IPI00470422;IPI00216856;IPI00894366	Ankyrin repeat and MYND domain-containing protein 2;cDNA FLJ10527 fis, clone NT2RP2000932, highly similar to Ankyrin repeat and MYND domain-containing protein 2;cDNA FLJ13642 fis, clone PLACE1011263, highly similar to Ankyrin repeat and MYND domain-containing protein 2	ANKMY2	2	2	0.94648	0.94392
IPI00549766;IPI00619947	Protein FAM40A;cDNA FLJ77113;FAM40A protein	FAM40A;KIAA1761	10	10	0.94684	1.0701
IPI00014825;IPI00909096	BTB/POZ domain-containing protein KCTD9;cDNA FLJ60779, highly similar to BTB/POZ domain-containing protein KCTD9	KCTD9	4	4	0.94689	0.95996
IPI00607576;IPI00012429;IPI00607692;IPI00607726	Protein CG-2;Transmembrane protein C9orf5;cDNA FLJ57827;Putative uncharacterized protein C9orf5	C9orf5	4	4	0.94708	0.93299
IPI00009685;IPI00647346;IPI00644736;IPI00941482;IPI00644168;IPI00829760	Rho GTPase-activating protein 22;Rho-type GTPase-activating protein 22;Putative uncharacterized protein ARHGAP22;Rho GTPase activating protein 22, isoform CRA_a;cDNA FLJ30475 fis, clone BRAWH1000130, highly similar to Homo sapiens Rho GTPase activating protein 22 (ARHGAP22), mRNA;cDNA FLJ56006, highly similar to Homo sapiens Rho GTPase activating protein 22 (ARHGAP22), mRNA	ARHGAP22;RHOGAP2;hCG_2042896	4	4	0.94715	1.0645
IPI00179053;IPI00642957	Breast cancer anti-estrogen resistance protein 3;Novel SH2-containing protein 2;SH2 domain-containing protein 3B;cDNA FLJ30880 fis, clone FEBRA2004767, highly similar to Breast cancer anti-estrogen resistance protein 3;cDNA FLJ14879 fis, clone PLACE1003353, highly similar to Breast cancer anti-estrogen resistance protein 3;cDNA FLJ60360, highly similar to Breast cancer anti-estrogen resistance pr…	BCAR3;NSP2;SH2D3B;UNQ271/PRO308;hCG_2028796;RP5-1033H22.1-004	15	15	0.94724	1.1219
IPI00830108;IPI00455199	DnaJ homolog subfamily C member 2;M-phase phosphoprotein 11;Zuotin-related factor 1;DNAJC2 protein	DNAJC2;MPHOSPH11;MPP11;ZRF1	10	10	0.94725	0.97897
IPI00019450;IPI00646322;IPI00646813;IPI00642416;IPI00642895	60 kDa SS-A/Ro ribonucleoprotein;Ro 60 kDa autoantigen;Sjoegren syndrome antigen A2;Sjoegren syndrome type A antigen;TROVE domain family member 2;Gastric cancer multi-drug resistance protein variant;TROVE domain family, member 2;TROVE domain family, member 2, isoform CRA_c;TROVE domain family, member 2, isoform CRA_e;TROVE domain family, member 2, isoform CRA_d	RO60;SSA2;TROVE2;hCG_41054;RP11-101E13.3-005;RP11-101E13.3-006;RP11-101E13.3-003;RP11-101E13.3-004	15	15	0.94728	0.99374
IPI00418471	Vimentin;Vimentin variant 3;Vimentin variant 4;cDNA FLJ34494 fis, clone HLUNG2005030, highly similar to VIMENTIN;Vimentin variant	VIM	52	43	0.94753	0.93691
IPI00215704;IPI00215701;IPI00030397;IPI00215703	BCL2/adenovirus E1B 19 kDa protein-interacting protein 1;Transformation-related gene 8 protein;Vesicle transport protein SEC20	BNIP1;NIP1;SEC20L;TRG8	3	3	0.94758	0.71935
IPI00219029;IPI00922421	Aspartate aminotransferase, cytoplasmic;Glutamate oxaloacetate transaminase 1;Transaminase A;cDNA FLJ51134, highly similar to Aspartate aminotransferase, cytoplasmic (EC 2.6.1.1);Growth-inhibiting protein 18;cDNA FLJ53826, highly similar to Aspartate aminotransferase, cytoplasmic (EC 2.6.1.1)	GOT1;GIG18	16	16	0.94758	0.83444
IPI00002149	GTP-binding protein B;GTP-binding protein SAR1b;SAR1a gene homolog 2 variant;cDNA FLJ32259 fis, clone PROST1000298, highly similar to GTP-binding protein SAR1b;Putative uncharacterized protein DKFZp434B2017	SAR1B;SARA2;SARB;DKFZp434B2017	3	3	0.9477	1.0021
IPI00290928;IPI00922608	Guanine nucleotide-binding protein subunit alpha-13;cDNA FLJ53108, highly similar to Guanine nucleotide-binding protein alpha-13 subunit;cDNA FLJ50732, highly similar to Guanine nucleotide-binding protein alpha-13 subunit	GNA13	9	9	0.94771	0.78447
IPI00152540;IPI00795801;IPI00788676;IPI00795327	150 kDa TGF-beta-1-binding protein;C3 and PZP-like alpha-2-macroglobulin domain-containing protein 7;CD109 antigen;p180;Platelet-specific Gov antigen;r150;CD109	CD109;CPAMD7	26	26	0.94807	0.28453
IPI00219772	Cell adhesion protein SQM1;Complex I-B18;NADH dehydrogenase [ubiquinone] 1 beta subcomplex subunit 7;NADH-ubiquinone oxidoreductase B18 subunit	NDUFB7	4	4	0.94807	0.94965
IPI00290332	Graf-related protein 2;GTPase regulator associated with focal adhesion kinase 2;Rho GTPase-activating protein 10;Rho-type GTPase-activating protein 10;cDNA FLJ55609, highly similar to Homo sapiens Rho GTPase activating protein 10 (ARHGAP10), mRNA;ARHGAP10 protein;FLJ20896 protein;Putative uncharacterized protein DKFZp667D142;cDNA: FLJ20896 fis, clone ADKA03527	ARHGAP10;GRAF2;FLJ20896;DKFZp667D142	6	6	0.94809	0.98571
IPI00020416;IPI00640197	Tripeptidyl aminopeptidase;Tripeptidyl-peptidase 2;Tripeptidyl-peptidase II;cDNA FLJ61714, highly similar to Tripeptidyl-peptidase 2 (EC 3.4.14.10);Tripeptidyl peptidase II	TPP2;RP11-29B2.2-002	46	46	0.9482	0.98296
IPI00291922	Macropain zeta chain;Multicatalytic endopeptidase complex zeta chain;Proteasome subunit alpha type-5;Proteasome zeta chain;cDNA FLJ52182, highly similar to Proteasome subunit alpha type 5 (EC 3.4.25.1);Proteasome (Prosome, macropain) subunit, alpha type, 5, isoform CRA_c;Proteasome subunit alpha type	PSMA5;hCG_39916	11	11	0.94825	0.91787
IPI00031526	Uncharacterized protein C19orf43;cDNA, FLJ96865	C19orf43	4	4	0.94826	0.92492
[truncated: 3,239 more rows]
