# Supplementary material for: Quantitative proteomic analysis of cultured skin fibroblast cells derived from patients with triglyceride deposit cardiomyovasculopathy
Source: Orphanet J Rare Dis. 2013 Dec 21;8:197. doi: 10.1186/1750-1172-8-197 (PMC3891998; doi:10.1186/1750-1172-8-197)
Supplement: Additional file 6: Table S5 — Ratios of various housekeeping genes observed in microarray analysis. [file 1750-1172-8-197-S6.xlsx]

## Sheet: Sheet1
Table S5. Ratios of various housekeeping genes observed in microarray analysis.
		Ratio
Symble	Probe ID	LC1	LC2
GAPDH	212581_x_at	0.98	1.07
GAPDH	213453_x_at	0.91	1.02
GAPDH	217398_x_at	0.96	1.07
GAPDH	AFFX-HUMGAPDH/M33197_3_at	0.89	1
GAPDH	AFFX-HUMGAPDH/M33197_5_at	0.84	0.98
GAPDH	AFFX-HUMGAPDH/M33197_M_at	0.89	1.03
	ave.	0.91	1.03
ACTB	200801_x_at	0.96	1.16
ACTB	213867_x_at	0.87	1.03
ACTB	224594_x_at	0.9	1.05
ACTB	AFFX-HSAC07/X00351_3_at	0.9	1.05
ACTB	AFFX-HSAC07/X00351_5_at	0.9	1.06
ACTB	AFFX-HSAC07/X00351_M_at	0.86	1.09
	ave.	0.9	1.07
TBP	203135_at	1.04	0.95
PPIA	201293_x_at	0.91	1.05
PPIA	211378_x_at	0.9	1.02
PPIA	211765_x_at	0.93	1.03
PPIA	211978_x_at	0.93	1.07
PPIA	212661_x_at	0.98	1.14
PPIA	226336_at	0.86	0.94
	ave.	0.92	1.04
RPS18	201049_s_at	0.93	1.03
B2M	201891_s_at	0.94	1.03
B2M	216231_s_at	0.97	1.04
	ave.	0.95	1.03
RPLP1	200763_s_at	0.98	1.06
RPLP2	200909_s_at	1	1.07
