# Supplementary material for: Quantitative proteomic analysis of cultured skin fibroblast cells derived from patients with triglyceride deposit cardiomyovasculopathy
Source: Orphanet J Rare Dis. 2013 Dec 21;8:197. doi: 10.1186/1750-1172-8-197 (PMC3891998; doi:10.1186/1750-1172-8-197)
Supplement: Additional file 7: Table S6 — Differentially expressed genes in TGCV patient cells. [file 1750-1172-8-197-S7.xlsx]

## Sheet: Sheet1
Table S6. Differentially expressed genes in TGCV patient cells.
When transcripts are detected with more than one probe set, each ratio is displayed in a separate row.
over-expressed
			Ratio
Gene description	Symbol	Probe ID	LC1	LC2	Ave
fibrillin 2	FBN2	203184_at	47.16	13.769	30.465
docking protein 5	DOK5	214844_s_at	34.003	24.285	29.144
chemokine (C-X-C motif) receptor 7	CXCR7	212977_at	44.102	12.699	28.401
fibrinogen-like 2	FGL2	204834_at	35.808	3.296	19.552
phospholipase A2, group IVA (cytosolic, calcium-dependent)	PLA2G4A	210145_at	31.613	3.363	17.488
filaggrin	FLG	215704_at	6.734	19.026	12.88
wingless-type MMTV integration site family member 2	WNT2	205648_at	20.886	3.113	11.999
C1q and tumor necrosis factor related protein 3	C1QTNF3	220988_s_at	14.537	6.767	10.652
fibulin 1	FBLN1	202994_s_at	12.575	3.644	8.11
fibulin 1	FBLN1	202995_s_at	11.287	3.495	7.391
WNT1 inducible signaling pathway protein 1	WISP1	229802_at	10.737	5.482	8.109
WNT1 inducible signaling pathway protein 1	WISP1	235821_at	8.868	5.212	7.04
DEP domain containing MTOR-interacting protein	DEPTOR	218858_at	11.689	4.428	8.059
stimulator of chondrogenesis 1	SCRG1	205475_at	10.285	4.207	7.246
ATP-binding cassette, sub-family A (ABC1), member 8	ABCA8	204719_at	9.338	4.211	6.775
UDP-N-acetyl-alpha-D-galactosamine:polypeptide N-acetylgalactosaminyltransferase 12 (GalNAc-T12)	GALNT12	218885_s_at	10.039	3.086	6.562
B-cell CLL/lymphoma 11B (zinc finger protein)	BCL11B	222895_s_at	8.368	3.641	6.004
B-cell CLL/lymphoma 11B (zinc finger protein)	BCL11B	219528_s_at	5.971	2.978	4.475
ras homolog family member J	RHOJ	235489_at	6.561	4.423	5.492
nuclear factor I/B	NFIB	209290_s_at	5.305	5.43	5.367
nuclear factor I/B	NFIB	213029_at	3.884	4.449	4.166
C-type lectin domain family 3, member B	CLEC3B	205200_at	8.248	2.272	5.26
FSHD region gene 1 pseudogene	LOC283788	229007_at	5.285	4.934	5.109
prostaglandin I2 (prostacyclin) synthase	PTGIS	208131_s_at	5.821	3.837	4.829
prostaglandin I2 (prostacyclin) synthase	PTGIS	211892_s_at	5.359	3.817	4.588
prostaglandin I2 (prostacyclin) synthase	PTGIS	210702_s_at	4.171	2.585	3.378
complement component 1, r subcomponent	C1R	212067_s_at	6.492	3.009	4.75
growth arrest-specific 7	GAS7	202191_s_at	5.496	3.979	4.738
teashirt zinc finger homeobox 2	TSHZ2	238577_s_at	4.157	5.071	4.614
teashirt zinc finger homeobox 2	TSHZ2	235616_at	4.013	4.28	4.147
teashirt zinc finger homeobox 2	TSHZ2	243940_at	3.019	3.013	3.016
teashirt zinc finger homeobox 2	TSHZ2	235815_at	2.065	2.155	2.11
potassium voltage-gated channel, Isk-related family, member 4	KCNE4	222379_at	5.227	3.861	4.544
potassium voltage-gated channel, Isk-related family, member 4	KCNE4	1552508_at	5.392	2.76	4.076
FYVE, RhoGEF and PH domain containing 4	FGD4	230559_x_at	6.569	2.405	4.487
FYVE, RhoGEF and PH domain containing 4	FGD4	227948_at	5.778	2.469	4.123
CCAAT/enhancer binding protein (C/EBP), delta	CEBPD	213006_at	5.316	3.644	4.48
CCAAT/enhancer binding protein (C/EBP), delta	CEBPD	203973_s_at	2.173	2.01	2.091
engrailed homeobox 1	EN1	220559_at	3.768	5.181	4.475
paired box 3	PAX3	231666_at	4.082	4.782	4.432
syntabulin (syntaxin-interacting)	SYBU	218692_at	5.245	3.564	4.405
mesoderm specific transcript	MEST	202016_at	4.287	4.364	4.326
R-spondin 3	RSPO3	228186_s_at	6.378	2.272	4.325
aggrecan	ACAN	205679_x_at	5.646	2.86	4.253
aggrecan	ACAN	207692_s_at	3.953	2.352	3.152
thrombomodulin	THBD	203887_s_at	5.243	3.124	4.183
podocan	PODN	226522_at	5.095	3.235	4.165
microfibrillar associated protein 5	MFAP5	213764_s_at	5.283	3.023	4.153
microfibrillar associated protein 5	MFAP5	209758_s_at	4.302	2.706	3.504
microfibrillar associated protein 5	MFAP5	213765_at	4.388	2.621	3.504
FSHD region gene 1 pseudogene	LOC283788	229187_at	4.422	3.819	4.12
FSHD region gene 1 pseudogene	LOC283788	228247_at	3.187	3.073	3.13
prune homolog 2 (Drosophila)	PRUNE2	212805_at	3.353	4.88	4.117
prune homolog 2 (Drosophila)	PRUNE2	212806_at	3.237	2.603	2.92
protein kinase domain containing, cytoplasmic	PKDCC	225380_at	5.575	2.313	3.944
hematopoietic cell-specific Lyn substrate 1	HCLS1	202957_at	2.609	5.181	3.895
slit homolog 3 (Drosophila)	SLIT3	203813_s_at	4.863	2.802	3.833
slit homolog 3 (Drosophila)	SLIT3	203812_at	4.75	2.864	3.807
adrenoceptor alpha 2A	ADRA2A	209869_at	4.918	2.57	3.744
mannosidase, alpha, class 1C, member 1	MAN1C1	214180_at	5.316	2.168	3.742
chromosome 2 open reading frame 88	C2orf88	228195_at	3.5	3.607	3.553
sorbin and SH3 domain containing 2	SORBS2	225728_at	2.287	4.817	3.552
nuclear factor I/A	NFIA	224975_at	2.974	2.413	2.694
nuclear factor I/A	NFIA	226806_s_at	4.344	2.652	3.498
nuclear factor I/A	NFIA	224970_at	2.844	2.041	2.443
aldo-keto reductase family 1, member C3	AKR1C3	209160_at	4.546	2.411	3.479
mitogen-activated protein kinase kinase kinase 8	MAP3K8	205027_s_at	3.881	2.832	3.357
cysteine-rich secretory protein LCCL domain containing 2	CRISPLD2	221541_at	3.098	3.456	3.277
GTP cyclohydrolase 1	GCH1	204224_s_at	3.157	3.384	3.27
GATA binding protein 6	GATA6	210002_at	3.683	2.818	3.25
zinc finger, CCHC domain containing 7	ZCCHC7	230332_at	2.621	3.879	3.25
protocadherin 7	PCDH7	205534_at	2.427	4.044	3.236
fms-related tyrosine kinase 3 ligand	FLT3LG	210607_at	3.356	3.046	3.201
ankyrin repeat domain 6	ANKRD6	204672_s_at	4.334	2.057	3.196
uncharacterized LOC100505633	LOC100505633	239370_at	3.925	2.411	3.168
meningioma (disrupted in balanced translocation) 1	MN1	205330_at	4.061	2.256	3.158
zinc finger protein, FOG family member 2	ZFPM2	219778_at	4.108	2.09	3.099
serpin peptidase inhibitor, clade F (alpha-2 antiplasmin, pigment epithelium derived factor), member 1	SERPINF1	202283_at	3.754	2.433	3.094
glutathione S-transferase omega 2	GSTO2	227163_at	3.499	2.674	3.086
5-hydroxytryptamine (serotonin) receptor 2A, G protein-coupled	HTR2A	244130_at	2.768	3.341	3.054
5-hydroxytryptamine (serotonin) receptor 2A, G protein-coupled	HTR2A	207135_at	2.796	2.607	2.701
nuclear receptor subfamily 3, group C, member 2	NR3C2	205259_at	2.668	3.346	3.007
ectonucleotide pyrophosphatase/phosphodiesterase 2	ENPP2	210839_s_at	2.554	3.442	2.998
ectonucleotide pyrophosphatase/phosphodiesterase 2	ENPP2	209392_at	2.042	3.112	2.577
calmegin	CLGN	205830_at	2.334	3.639	2.986
leucine rich repeat containing 32	LRRC32	203835_at	3.722	2.083	2.903
tumor necrosis factor (ligand) superfamily, member 13	TNFSF13	210314_x_at	2.798	2.984	2.891
THAP9 antisense RNA 1	THAP9-AS1	215009_s_at	3.514	2.182	2.848
early B-cell factor 1	EBF1	232204_at	3.628	2.036	2.832
early B-cell factor 1	EBF1	229487_at	3.587	2.024	2.806
two pore segment channel 2	TPCN2	242554_at	2.954	2.698	2.826
molybdenum cofactor sulfurase	MOCOS	238576_at	3.328	2.31	2.819
FGFR1 oncogene partner 2	FGFR1OP2	223262_s_at	3.598	2.006	2.802
fibulin 2	FBLN2	203886_s_at	2.869	2.731	2.8
uncharacterized LOC100507463	LOC100507463	1555852_at	3.347	2.17	2.759
UDP-glucose pyrophosphorylase 2	UGP2	232180_at	2.109	3.367	2.738
tumor necrosis factor, alpha-induced protein 8	TNFAIP8	210260_s_at	3.254	2.221	2.737
angiopoietin-like 2	ANGPTL2	219514_at	3.09	2.383	2.736
collagen and calcium binding EGF domains 1	CCBE1	243805_at	2.74	2.715	2.727
ankyrin repeat domain 42	ANKRD42	232600_at	2.963	2.407	2.685
armadillo repeat containing 5	ARMC5	227738_s_at	2.45	2.871	2.661
chemokine (C-X-C motif) ligand 12	CXCL12	203666_at	3.09	2.164	2.627
FSHD region gene 1 family, member B	FRG1B	235535_x_at	2.469	2.772	2.62
chromosome 10 open reading frame 54	C10orf54	225373_at	2.267	2.971	2.619
chromosome 7 open reading frame 73	C7orf73	224758_at	2.531	2.677	2.604
adenosine deaminase, RNA-specific, B1	ADARB1	203865_s_at	2.202	2.962	2.582
interleukin 1 receptor, type I	IL1R1	215561_s_at	2.065	3.038	2.551
uncharacterized LOC100506922	LOC100506922	239302_s_at	2.337	2.764	2.551
receptor tyrosine kinase-like orphan receptor 1	ROR1	205805_s_at	2.696	2.35	2.523
claudin 11	CLDN11	228335_at	2.577	2.432	2.505
T-cell lymphoma invasion and metastasis 1	TIAM1	213135_at	2.9	2.11	2.505
mitogen-activated protein kinase kinase kinase 12	MAP3K12	205448_s_at	2.658	2.321	2.489
ATP synthase, H+ transporting, mitochondrial F1 complex, delta subunit	ATP5D	203926_x_at	2.279	2.687	2.483
integrin, beta-like 1 (with EGF-like repeat domains)	ITGBL1	1557080_s_at	2.132	2.821	2.477
activin A receptor, type IIA	ACVR2A	205327_s_at	2.38	2.571	2.476
frizzled family receptor 1	FZD1	204451_at	2.906	2.004	2.455
HOXD cluster antisense RNA 1	HOXD-AS1	228601_at	2.819	2.06	2.44
ELOVL fatty acid elongase 5	ELOVL5	1567222_x_at	2.488	2.374	2.431
REST corepressor 3	RCOR3	241433_at	2.214	2.641	2.428
histamine N-methyltransferase	HNMT	211732_x_at	2.372	2.479	2.426
FSHD region gene 1 pseudogene	LOC642236	242770_at	2.487	2.315	2.401
asporin	ASPN	219087_at	2.556	2.239	2.398
golgin B1	GOLGB1	201056_at	2.256	2.536	2.396
iduronate 2-sulfatase	IDS	211782_at	2.077	2.705	2.391
KIAA0146	KIAA0146	228325_at	2.159	2.586	2.373
HECT domain containing E3 ubiquitin protein ligase 2	HECTD2	238803_at	2.525	2.208	2.367
KIAA0226-like	KIAA0226L	44790_s_at	2.491	2.211	2.351
KIAA0226-like	KIAA0226L	219471_at	2.171	2.177	2.174
atonal homolog 8 (Drosophila)	ATOH8	1558706_a_at	2.364	2.327	2.345
fin bud initiation factor homolog (zebrafish)	FIBIN	226769_at	2.396	2.29	2.343
fin bud initiation factor homolog (zebrafish)	FIBIN	231001_at	2.59	2.054	2.322
heat shock protein, alpha-crystallin-related, B6	HSPB6	226304_at	2.196	2.472	2.334
solute carrier family 25 (mitochondrial iron transporter), member 37	SLC25A37	231274_s_at	2.245	2.421	2.333
Yip1 domain family, member 4	YIPF4	235220_at	2.294	2.339	2.317
poly (ADP-ribose) polymerase family, member 10	PARP10	229350_x_at	2.25	2.372	2.311
activating transcription factor 7	ATF7	244587_at	2.324	2.295	2.31
serpin peptidase inhibitor, clade G (C1 inhibitor), member 1	SERPING1	200986_at	2.297	2.319	2.308
uncharacterized LOC400043	LOC400043	226582_at	2.585	2.019	2.302
phospholipase C, epsilon 1	PLCE1	205112_at	2.162	2.427	2.294
UDP-N-acetyl-alpha-D-galactosamine:polypeptide N-acetylgalactosaminyltransferase-like 2	GALNTL2	236361_at	2.018	2.515	2.267
SRY (sex determining region Y)-box 4	SOX4	201416_at	2.23	2.284	2.257
HECT and RLD domain containing E3 ubiquitin protein ligase 3	HERC3	1554290_at	2.09	2.42	2.255
armadillo repeat containing 7	ARMC7	229906_at	2.033	2.473	2.253
KIAA1462	KIAA1462	213316_at	2.225	2.263	2.244
bradykinin receptor B2	BDKRB2	205870_at	2.248	2.225	2.236
runt-related transcription factor 1	RUNX1	210365_at	2.23	2.21	2.22
septin 6	2013-09-06	214298_x_at	2.403	2.036	2.22
chloride intracellular channel 3	CLIC3	219529_at	2.237	2.183	2.21
zinc finger protein 19	ZNF19	228958_at	2.361	2.042	2.201
autism susceptibility candidate 2	AUTS2	212599_at	2.307	2.089	2.198
EF-hand calcium binding domain 4B	EFCAB4B	228752_at	2.291	2.097	2.194
exophilin 5	EXPH5	213929_at	2.007	2.335	2.171
uncharacterized LOC283683	LOC283683	217520_x_at	2.094	2.144	2.119
HEG homolog 1 (zebrafish)	HEG1	212822_at	2.142	2.054	2.098
CCAAT/enhancer binding protein (C/EBP), delta	CEBPD	203973_s_at	2.173	2.01	2.091
TAF9B RNA polymerase II, TATA box binding protein (TBP)-associated factor, 31kDa	TAF9B	221617_at	2.128	2.033	2.08
FYN oncogene related to SRC, FGR, YES	FYN	216033_s_at	2.014	2.137	2.075
under-expressed
			Ratio
Gene description	Symbol	Probe ID	LC1	LC2	Ave
RAB27B, member RAS oncogene family	RAB27B	228708_at	0.094	0.024	0.059
solute carrier family 16, member 6 (monocarboxylic acid transporter 7)	SLC16A6	230748_at	0.091	0.112	0.101
melanocortin 4 receptor	MC4R	221467_at	0.135	0.076	0.106
WAP four-disulfide core domain 1	WFDC1	219478_at	0.075	0.144	0.11
tumor necrosis factor receptor superfamily, member 21	TNFRSF21	214581_x_at	0.155	0.101	0.128
tumor necrosis factor receptor superfamily, member 21	TNFRSF21	218856_at	0.275	0.182	0.229
neural cell adhesion molecule 1	NCAM1	227394_at	0.061	0.201	0.131
mohawk homeobox	MKX	241902_at	0.136	0.136	0.136
mohawk homeobox	MKX	239468_at	0.154	0.181	0.168
interleukin 13 receptor, alpha 2	IL13RA2	206172_at	0.167	0.176	0.172
coagulation factor X	F10	205620_at	0.173	0.178	0.175
transforming growth factor, beta 2	TGFB2	228121_at	0.195	0.16	0.177
cathepsin C	CTSC	225646_at	0.231	0.145	0.188
cathepsin C	CTSC	225647_s_at	0.241	0.149	0.195
cathepsin C	CTSC	231234_at	0.249	0.25	0.249
cathepsin C	CTSC	201487_at	0.393	0.225	0.309
phorbol-12-myristate-13-acetate-induced protein 1	PMAIP1	204285_s_at	0.129	0.289	0.209
phorbol-12-myristate-13-acetate-induced protein 1	PMAIP1	204286_s_at	0.156	0.296	0.226
Zic family member 1	ZIC1	206373_at	0.389	0.035	0.212
prostaglandin-endoperoxide synthase 2 (prostaglandin G/H synthase and cyclooxygenase)	PTGS2	204748_at	0.181	0.246	0.214
prostaglandin-endoperoxide synthase 2 (prostaglandin G/H synthase and cyclooxygenase)	PTGS2	1554997_a_at	0.449	0.196	0.322
matrix metallopeptidase 1 (interstitial collagenase)	MMP1	204475_at	0.165	0.269	0.217
interleukin 27 receptor, alpha	IL27RA	222062_at	0.162	0.274	0.218
tumor necrosis factor (ligand) superfamily, member 4	TNFSF4	207426_s_at	0.138	0.298	0.218
uncharacterized LOC642477	FLJ39632	242546_at	0.151	0.31	0.231
cysteine dioxygenase, type I	CDO1	204154_at	0.297	0.166	0.232
embigin	EMB	226789_at	0.056	0.412	0.234
uncoupling protein 2 (mitochondrial, proton carrier)	UCP2	208998_at	0.234	0.266	0.25
chromosome 5 open reading frame 30	C5orf30	221823_at	0.185	0.32	0.252
armadillo repeat containing 9	ARMC9	219636_s_at	0.221	0.287	0.254
armadillo repeat containing 9	ARMC9	219637_at	0.262	0.317	0.29
armadillo repeat containing 9	ARMC9	235938_at	0.275	0.408	0.341
immunoglobulin superfamily, DCC subclass, member 4	IGDCC4	227870_at	0.301	0.206	0.254
DnaJ (Hsp40) homolog, subfamily C, member 6	DNAJC6	204720_s_at	0.217	0.292	0.255
insulin-like growth factor 2 mRNA binding protein 3	IGF2BP3	203819_s_at	0.312	0.197	0.255
insulin-like growth factor 2 mRNA binding protein 3	IGF2BP3	203820_s_at	0.409	0.156	0.283
chemokine (C-C motif) receptor-like 1	CCRL1	220351_at	0.31	0.203	0.257
cytochrome P450, family 27, subfamily C, polypeptide 1	CYP27C1	1568868_at	0.348	0.174	0.261
plexin C1	PLXNC1	213241_at	0.255	0.271	0.263
ras-related C3 botulinum toxin substrate 3 (rho family, small GTP binding protein Rac3)	RAC3	206103_at	0.244	0.287	0.266
oxidized low density lipoprotein (lectin-like) receptor 1	OLR1	210004_at	0.193	0.355	0.274
collagen, type XVIII, alpha 1	COL18A1	209081_s_at	0.235	0.332	0.283
collagen, type XVIII, alpha 1	COL18A1	209082_s_at	0.387	0.404	0.395
adenomatosis polyposis coli down-regulated 1	APCDD1	225016_at	0.246	0.321	0.284
T-box 1	TBX1	236926_at	0.296	0.28	0.288
CD163 molecule-like 1	CD163L1	223655_at	0.279	0.307	0.293
EPH receptor B1	EPHB1	230425_at	0.145	0.444	0.295
protein kinase, cAMP-dependent, regulatory, type II, beta	PRKAR2B	203680_at	0.114	0.475	0.295
family with sequence similarity 26, member F	FAM26F	229390_at	0.355	0.238	0.296
family with sequence similarity 26, member F	FAM26F	229543_at	0.359	0.422	0.39
transcription factor AP-2 gamma (activating enhancer binding protein 2 gamma)	TFAP2C	205286_at	0.32	0.281	0.3
myelin expression factor 2	MYEF2	232676_x_at	0.235	0.369	0.302
mitochondria-localized glutamic acid-rich protein	MGARP	223734_at	0.259	0.353	0.306
pleckstrin homology-like domain, family A, member 1	PHLDA1	217997_at	0.267	0.348	0.307
pleckstrin homology-like domain, family A, member 1	PHLDA1	217999_s_at	0.253	0.394	0.324
pleckstrin homology-like domain, family A, member 1	PHLDA1	217996_at	0.282	0.452	0.367
PR domain containing 1, with ZNF domain	PRDM1	228964_at	0.314	0.377	0.345
zinc finger protein 185 (LIM domain)	ZNF185	203585_at	0.281	0.408	0.345
SET domain containing 9	SETD9	238465_at	0.392	0.3	0.346
histone deacetylase 9	HDAC9	205659_at	0.28	0.413	0.347
homeobox A10	HOXA10	213150_at	0.203	0.49	0.347
T-box 3	TBX3	219682_s_at	0.195	0.499	0.347
T-box 3	TBX3	229576_s_at	0.307	0.452	0.38
ectonucleoside triphosphate diphosphohydrolase 7	ENTPD7	235204_at	0.315	0.384	0.35
phosphodiesterase 4B, cAMP-specific	PDE4B	203708_at	0.396	0.306	0.351
dystrophin	DMD	203881_s_at	0.216	0.487	0.352
MAM domain containing 2	MAMDC2	228885_at	0.426	0.281	0.354
neuregulin 1	NRG1	206237_s_at	0.23	0.481	0.356
neuregulin 1	NRG1	206343_s_at	0.301	0.438	0.37
SH2 domain containing 5	SH2D5	230973_at	0.313	0.398	0.356
GABA(A) receptor-associated protein like 1	GABARAPL1	208868_s_at	0.295	0.424	0.36
mitogen-activated protein kinase 13	MAPK13	210059_s_at	0.241	0.483	0.362
Kruppel-like factor 5 (intestinal)	KLF5	209211_at	0.231	0.5	0.365
prostaglandin-endoperoxide synthase 1 (prostaglandin G/H synthase and cyclooxygenase)	PTGS1	238669_at	0.36	0.37	0.365
adaptor-related protein complex 1, sigma 2 subunit	AP1S2	230264_s_at	0.325	0.408	0.367
adaptor-related protein complex 1, sigma 2 subunit	AP1S2	230413_s_at	0.4	0.336	0.368
cholesterol 25-hydroxylase	CH25H	206932_at	0.359	0.376	0.367
homeobox A13	HOXA13	238571_at	0.375	0.359	0.367
integrin, alpha 4 (antigen CD49D, alpha 4 subunit of VLA-4 receptor)	ITGA4	213416_at	0.327	0.412	0.37
integrin, alpha 4 (antigen CD49D, alpha 4 subunit of VLA-4 receptor)	ITGA4	205885_s_at	0.483	0.306	0.395
peptidase M20 domain containing 2	PM20D2	225421_at	0.268	0.48	0.374
Mdm2, p53 E3 ubiquitin protein ligase homolog (mouse)	MDM2	217542_at	0.47	0.283	0.376
ADAM metallopeptidase with thrombospondin type 1 motif, 9	ADAMTS9	220287_at	0.439	0.319	0.379
anoctamin 4	ANO4	236420_s_at	0.391	0.373	0.382
G patch domain containing 2-like	GPATCH2L	239478_x_at	0.329	0.435	0.382
inositol polyphosphate-4-phosphatase, type II, 105kDa	INPP4B	235046_at	0.341	0.431	0.386
inositol polyphosphate-4-phosphatase, type II, 105kDa	INPP4B	205376_at	0.323	0.483	0.403
dual specificity phosphatase 6	DUSP6	208891_at	0.303	0.474	0.389
discoidin, CUB and LCCL domain containing 2	DCBLD2	213865_at	0.35	0.433	0.392
discoidin, CUB and LCCL domain containing 2	DCBLD2	224911_s_at	0.31	0.5	0.405
proprotein convertase subtilisin/kexin type 5	PCSK5	205559_s_at	0.451	0.333	0.392
TCDD-inducible poly(ADP-ribose) polymerase	TIPARP	212665_at	0.366	0.423	0.395
pleckstrin homology-like domain, family A, member 2	PHLDA2	209803_s_at	0.298	0.495	0.396
gap junction protein, alpha 3, 46kDa	GJA3	239572_at	0.435	0.362	0.398
laminin, alpha 1	LAMA1	227048_at	0.314	0.482	0.398
low density lipoprotein receptor-related protein 8, apolipoprotein e receptor	LRP8	228955_at	0.341	0.455	0.398
solute carrier family 8 (sodium/calcium exchanger), member 1	SLC8A1	1556583_a_at	0.448	0.348	0.398
solute carrier family 8 (sodium/calcium exchanger), member 1	SLC8A1	235518_at	0.482	0.457	0.469
slit homolog 2 (Drosophila)	SLIT2	209897_s_at	0.395	0.401	0.398
slit homolog 2 (Drosophila)	SLIT2	230130_at	0.446	0.366	0.406
phosphodiesterase 1C, calmodulin-dependent 70kDa	PDE1C	239218_at	0.422	0.375	0.399
phosphodiesterase 1C, calmodulin-dependent 70kDa	PDE1C	236344_at	0.456	0.465	0.46
ATP synthase, H+ transporting, mitochondrial F1 complex, O subunit	ATP5O	216954_x_at	0.408	0.394	0.401
DnaJ (Hsp40) homolog, subfamily B, member 4	DNAJB4	203810_at	0.313	0.488	0.401
E1A binding protein p300	EP300	202221_s_at	0.401	0.401	0.401
dipeptidyl-peptidase 4	DPP4	211478_s_at	0.455	0.35	0.402
regulator of G-protein signaling 20	RGS20	210138_at	0.485	0.331	0.408
wingless-type MMTV integration site family, member 5A	WNT5A	213425_at	0.422	0.398	0.41
wingless-type MMTV integration site family, member 5A	WNT5A	231227_at	0.494	0.412	0.453
eukaryotic translation initiation factor 2 alpha kinase 4	EIF2AK4	237145_at	0.367	0.456	0.412
inositol polyphosphate-5-phosphatase, 40kDa	INPP5A	1554757_a_at	0.415	0.416	0.415
solute carrier family 7 (anionic amino acid transporter light chain, xc- system), member 11	SLC7A11	209921_at	0.382	0.449	0.415
solute carrier family 7 (anionic amino acid transporter light chain, xc- system), member 11	SLC7A11	217678_at	0.438	0.468	0.453
hippocalcin-like 1	HPCAL1	212552_at	0.334	0.498	0.416
cell adhesion molecule 1	CADM1	209032_s_at	0.374	0.462	0.418
LTV1 homolog (S. cerevisiae)	LTV1	239212_at	0.423	0.418	0.42
C-type lectin domain family 2, member B	CLEC2B	209732_at	0.381	0.463	0.422
chloride channel, voltage-sensitive 4	CLCN4	214769_at	0.368	0.478	0.423
androgen-induced 1	AIG1	223136_at	0.365	0.483	0.424
four and a half LIM domains 1	FHL1	210299_s_at	0.466	0.383	0.424
four and a half LIM domains 1	FHL1	210298_x_at	0.492	0.447	0.469
transcription elongation factor A (SII)-like 7	TCEAL7	227705_at	0.438	0.411	0.424
GRB10 interacting GYF protein 2	GIGYF2	237052_x_at	0.464	0.39	0.427
collagen, type XII, alpha 1	COL12A1	231879_at	0.358	0.499	0.428
protein phosphatase, Mg2+/Mn2+ dependent, 1K	PPM1K	235061_at	0.389	0.475	0.432
nei endonuclease VIII-like 2 (E. coli)	NEIL2	226585_at	0.428	0.438	0.433
Rho GTPase activating protein 29	ARHGAP29	203910_at	0.403	0.465	0.434
zinc finger protein 382	ZNF382	1557260_a_at	0.494	0.374	0.434
collagen, type XXVII, alpha 1	COL27A1	225288_at	0.412	0.462	0.437
neural precursor cell expressed, developmentally down-regulated 4-like, E3 ubiquitin protein ligase	NEDD4L	226974_at	0.425	0.45	0.437
GAS6 antisense RNA 1	GAS6-AS1	238127_at	0.432	0.451	0.442
laminin, alpha 2	LAMA2	205116_at	0.421	0.469	0.445
crystallin, beta B2	CRYBB2	206777_s_at	0.426	0.466	0.446
protein kinase (cAMP-dependent, catalytic) inhibitor alpha	PKIA	204612_at	0.424	0.473	0.449
poly (ADP-ribose) polymerase family, member 8	PARP8	219033_at	0.425	0.478	0.451
ADAM metallopeptidase with thrombospondin type 1 motif, 5	ADAMTS5	1558636_s_at	0.49	0.413	0.452
protein tyrosine phosphatase, receptor type, R	PTPRR	206084_at	0.473	0.432	0.453
forkhead box C1	FOXC1	213260_at	0.477	0.432	0.454
WD repeat domain 66	WDR66	1555007_s_at	0.449	0.461	0.455
membrane-associated ring finger (C3HC4) 5	2013-03-05	226394_at	0.453	0.467	0.46
wingless-type MMTV integration site family, member 3	WNT3	229103_at	0.46	0.462	0.461
glucocorticoid induced transcript 1	GLCCI1	227525_at	0.44	0.489	0.464
glucocorticoid induced transcript 1	GLCCI1	225706_at	0.445	0.497	0.471
target of myb1 (chicken)-like 1	TOM1L1	204485_s_at	0.477	0.455	0.466
E2F transcription factor 7	E2F7	228033_at	0.481	0.46	0.471
wingless-type MMTV integration site family, member 5B	WNT5B	223537_s_at	0.456	0.491	0.473
stanniocalcin 1	STC1	204595_s_at	0.477	0.482	0.48
delta/notch-like EGF repeat containing	DNER	226281_at	0.497	0.48	0.489
X-ray repair complementing defective repair in Chinese hamster cells 4	XRCC4	205072_s_at	0.498	0.486	0.492
