# Supplementary material for: Quantitative proteomic analysis of cultured skin fibroblast cells derived from patients with triglyceride deposit cardiomyovasculopathy
Source: Orphanet J Rare Dis. 2013 Dec 21;8:197. doi: 10.1186/1750-1172-8-197 (PMC3891998; doi:10.1186/1750-1172-8-197)
Supplement: Additional file 9: Table S7 — Networks of differentially expressed genes in TGCV cells. [file 1750-1172-8-197-S9.xlsx]

## Sheet: Sheet1
Table S7. Networks of differentially expressed genes in TGCV cells.
A, Significant networks of all differentially expressed genes in TGCV cells.
	Top 3 Functions	Score	#Focus Molecules	Molecules in Network
1	Connective Tissue Disorders, Developmental Disorder, Liver Cirrhosis	37	23	ACAN (↑), ASPN (↑), C1R (↑), COL18A1 (↓), CSPG4 (↓), DOK5 (↑), DPP4 (↓), FBLN1 (↑), FBLN2 (↑), FBN2 (↑), GATA6 (↑), LAMA1 (↓), LAMA2 (↓), LRRC32 (↑), MFAP5 (↑), MKX (↓), MMP1 (↓), MMP16 (↓), MN1 (↑), OLR1 (↓), PLA2G4A (↑), SERPING1 (↑), TGFB2 (↓)
2	Organismal Development, Skeletal and Muscular System Development and Function, Developmental Disorder	37	23	AIM1 (↓), CADM1 (↓), CDH4 (↓), COL12A1 (↓), DEPTOR (↑), ELOVL5 (↑), EPB41L3 (↓), HDAC9 (↓), HOXA13 (↓), INPP4B (↓), MEST (↑), MYEF2 (↓), PAX3 (↑), PCDH7 (↑), PKIA (↓), PRKAR2B (↓), ROR1 (↑), SORBS2 (↑), WISP1 (↑), WNT2 (↑), WNT3 (↓), WNT5A (↓), WNT5B (↓)
3	Embryonic Development, Organismal Development, Humoral Immune Response	35	24	ADAMTS5 (↓),ADAMTS9 (↓),ATF7 (↓),BCL11B (↑),E2F7 (↓),ENPP2 (↑),FGL2 (↑),FOXC1 (↓),GAS7 (↑),GCH1 (↑),IL13RA2 (↓),IL1R1 (↑),MYBL1 (↓),NFIA (↑),PARP8 (↓),PARP10 (↑),RHOJ (↑),SLIT2 (↓),TBX1 (↓),TIPARP (↓),TNFAIP8 (↑),TNFRSF21 (↓),TNFSF13 (↑),TNFSF4 (↓)
4	Cellular Movement, Cancer, Hematological Disease	34	23	ADARB1 (↑), APCDD1 (↓), CDO1 (↓), CLDN11 (↑), DCBLD2 (↓), DUSP6 (↓), EMB (↓), F10 (↓), FGD4 (↑), FHL1 (↓), FLG (↑), HMGA2 (↓), LRP8 (↓), MAP3K12 (↑), NRG1 (↓), PHLDA1 (↓), PMAIP1 (↓), RGS20 (↓) ,RUNX1 (↑), SLC16A6 (↓), SLC8A1 (↓), TIAM1 (↑), UNC5B (↓)
B, Individual functions representing network1.
	Functions	Functions Annotation	p-Value	Molecules	# Molecules
1	Cardiovascular System Development and Function	vasculogenesis	4.16e-06	COL18A1,CSPG4,FBLN1,GATA6,LAMA1,LAMA2,MMP1,OLR1,PLA2G4A,TGFB2	10
2	Organismal Development	vasculogenesis	4.16e-06	COL18A1,CSPG4,FBLN1,GATA6,LAMA1,LAMA2,MMP1,OLR1,PLA2G4A,TGFB2	10
3	Liver Cirrhosis	experimentally induced cirrhosis	1.01e-05	FBLN1,FBLN2	2
4	Connective Tissue Disorders	hypoplasia of vomer bone	1.14e-05	MMP16,MN1	2
5	Developmental Disorder	hypoplasia of vomer bone	1.14e-05	MMP16,MN1	2
